# Supplementary material for: Variable Suites of Non-effector Genes Are Co-regulated in the Type III Secretion Virulence Regulon across the Pseudomonas syringae Phylogeny
Source: PLoS Pathog. 2014 Jan 2;10(1):e1003807. doi: 10.1371/journal.ppat.1003807 (PMC3879358; doi:10.1371/journal.ppat.1003807)
Supplement: Table S2 — Genes found down-regulated by RNA-seq. (XLSX) [file ppat.1003807.s012.xlsx]

## Sheet: Pph1448A
Query locus tag	median_1:EV norm	median_3:EV norm	median_2:HrpL norm	median_4:HrpL norm	median_Q-val	b_value	b_value_UL	b_value_LL	Query annotation
PSPPH_3432	428.5	683	267	322	0.0976509	0.05	0.0932423	0.0262317	4-hydroxybenzoate 3-monooxygenase
PSPPH_4830	19	20	7	7	0.210978	0.136667	0.195664	0.093393	cation efflux family protein

## Sheet: Pla1107
Query locus tag	median_2:EV norm	median_3:EV norm	median_4:HrpL norm	median_1:HrpL norm	median_Q-val	b_value	b_value_UL	b_value_LL	Query annotation
Lac107_00052740	48	123	11	25	1.54975e-07	1	1	0.978362	hypothetical protein
Lac107_00018930	71	140	29	31	2.18575e-05	1	1	0.978362	NAD-dependent aldehyde dehydrogenases
Lac107_00026580	149	360	60	93	2.48977e-05	1	1	0.978362	FOG: CBS domain
Lac107_00003310	62	201	22	57	4.02434e-05	1	1	0.978362	hypothetical protein
Lac107_00050810	77	143	28	38	4.91179e-05	1	1	0.978362	Catalase
Lac107_00047910	73	67.5	23	20	0.000253952	1	1	0.978362	hypothetical protein
Lac107_00039940	93	107	33	32	0.000263927	1	1	0.978362	hypothetical protein
Lac107_00033300	43	101	14	31	0.000320166	1	1	0.978362	peroxiredoxin, Ohr subfamily
Lac107_00031260	209	222	50	102	0.000486837	1	1	0.978362	4-hydroxybenzoate 3-monooxygenase
Lac107_00025300	118	415.5	61	138	0.00161268	1	1	0.978362	Acyl-CoA dehydrogenases
Lac107_00059310	63	241	20	95	0.00201171	1	1	0.978362	type VI secretion protein, VC_A0107 family
Lac107_00003300	119	382	44	148	0.00248698	1	1	0.978362	hypothetical protein
Lac107_00041890	775	1832	322	632	0.00460037	1	1	0.978362	catalase/peroxidase HPI
Lac107_00035930	123	107	51	41	0.00564674	0.99	0.99747	0.961325	Bacterial nucleoid DNA-binding protein
Lac107_00059320	109	272	48	108	0.00642883	1	1	0.978362	hypothetical protein
Lac107_00057860	245	311	119	109	0.00697173	1	1	0.978362	Methyl-accepting chemotaxis protein
Lac107_00052750	112	238	47	98	0.00781738	0.993333	0.998697	0.96662	Acyl-CoA thioesterase
Lac107_00002730	185	509	117	169	0.00828777	1	1	0.978362	hypothetical protein
Lac107_00011000	214	588	164	167	0.00918816	1	1	0.978362	Peroxiredoxin
Lac107_00005080	594	1748.5	289	630	0.0112587	1	1	0.978362	hypothetical protein
Lac107_00005140	191	437	98	174	0.0156146	0.993333	0.998697	0.96662	hypothetical protein
Lac107_00032300	128.5	152	65	56	0.0173651	0.923333	0.954368	0.873979	PAS domain S-box
Lac107_00003290	171	487	91	195	0.0176068	0.993333	0.998697	0.96662	hypothetical protein
Lac107_00052090	549	1372.5	273	529	0.0211726	1	1	0.978362	thioredoxin-disulfide reductase
Lac107_00002710	391	1288	218	490	0.0211807	1	1	0.978362	hypothetical protein
Lac107_00061010	91	130	32	65	0.0224354	0.846667	0.892694	0.785637	ABC-type sugar transport system, ATPase component
Lac107_00040640	242	307	80	164	0.0225573	0.953333	0.976064	0.910984	acetyl-CoA acetyltransferases
Lac107_00058700	40	31	11	15	0.0264187	0.716667	0.778429	0.645528	hypothetical protein
Lac107_00063830	107	126	50	54	0.0274578	0.78	0.835177	0.712706	Outer membrane protein and related peptidoglycan-associated (lipo)proteins
Lac107_00061020	104	181	47	81	0.027702	0.813333	0.864269	0.748838	ABC-type sugar transport system, periplasmic component
Lac107_00047560	168	160	88	61	0.0291991	0.786667	0.841043	0.719885	RND family efflux transporter, MFP subunit
Lac107_00055050	43	60	22	21	0.0320121	0.686667	0.750978	0.614277	CsbD-like.
Lac107_00026350	260	338	115	158	0.0324894	0.823333	0.872873	0.759801	ABC-type sugar transport system, periplasmic component
Lac107_00059670	107	183	56	78	0.0376181	0.673333	0.738673	0.600493	Small protein A (tmRNA-binding)
Lac107_00021720	92	304.5	66	118	0.0381927	0.693333	0.757107	0.621193	Transcriptional regulator
Lac107_00021690	55	99	35	34	0.0399271	0.63	0.698262	0.556112	Site-specific recombinase XerD
Lac107_00038810	246	393	121	176	0.0432132	0.643333	0.710762	0.569702	Uncharacterized protein conserved in bacteria
Lac107_00056010	16	29	7	8	0.0433489	0.53	0.60277	0.455932	hypothetical protein
Lac107_00052020	55	95	34	33	0.043778	0.573333	0.644517	0.498976	hypothetical protein
Lac107_00030980	68	125.5	31	58	0.0454551	0.543333	0.615674	0.469118	Catalase
Lac107_00004370	105	294	60	128	0.0465033	0.556667	0.628526	0.482355	hypothetical protein
Lac107_00010660	88	263	57	108	0.0471146	0.56	0.631731	0.485673	Amidases related to nicotinamidase
Lac107_00031700	328	361.5	166	159	0.0482284	0.536667	0.609228	0.462518	hypothetical protein
Lac107_00042130	25	44	10	17	0.0490566	0.503333	0.576809	0.429714	hypothetical protein
Lac107_00061840	14	20	1	9	0.0499212	0.503333	0.576809	0.429714	formyltetrahydrofolate deformylase
Lac107_00011150	55	102	36	36	0.0504628	0.496667	0.570286	0.423191	Adenosylmethionine-8-amino-7-oxononanoate aminotransferase
Lac107_00017430	37	70	17	30	0.0506912	0.493333	0.56702	0.419935	hypothetical protein
Lac107_00064730	40	54	20	20	0.0561498	0.47	0.544068	0.39723	hypothetical protein
Lac107_00065160	134	306	71	141	0.0584545	0.37	0.443888	0.301738	Integrase
Lac107_00003320	77	113	45	45	0.0596184	0.4	0.474259	0.330068	hypothetical protein
Lac107_00031290	55.5	115	28	52	0.0643905	0.353333	0.426892	0.286122	SH3 domain protein
Lac107_00002700	148.5	403	78	190	0.0661904	0.21	0.276517	0.156033	hypothetical protein
Lac107_00016640	361	690	202	298	0.0681519	0.13	0.188119	0.0878928	iron-sulfur cluster assembly transcription factor IscR
Lac107_00005160	82	243	51	108	0.0695432	0.246667	0.315794	0.188502	hypothetical protein
Lac107_00025820	116	132	62	60	0.0797097	0.206667	0.272913	0.153115	transcriptional repressor BetI
Lac107_00010390	131	334	66	165	0.0820722	0.12	0.176726	0.0797192	hypothetical protein
Lac107_00029010	88	148	57	59	0.0824274	0.236667	0.305146	0.179584	FOG: Ankyrin repeat
Lac107_00010120	317	706	227.5	271	0.0833464	0.03	0.0672453	0.0130942	hypothetical protein
Lac107_00010670	223	667	147	290	0.0861935	0.02	0.0534507	0.00732161	nicotinate phosphoribosyltransferase
Lac107_00002750	63	128	48	46	0.0894835	0.213333	0.280115	0.158957	hypothetical protein
Lac107_00065020	205	189	128	70	0.0907827	0.13	0.188119	0.0878928	hypothetical protein
Lac107_00007870	46	92	27	40	0.0924508	0.203333	0.269303	0.150202	hypothetical protein
Lac107_00005960	360	546.5	163	286	0.094869	0.0166667	0.0486654	0.0055844	hypothetical protein
Lac107_00021700	46	127	21	64	0.0950443	0.133333	0.191896	0.090638	Protein of unknown function (DUF2384).
Lac107_00026930	19	51	16	14	0.0983427	0.243333	0.31225	0.185524	Methyl-accepting chemotaxis protein
Lac107_00030600	83	179	52	80	0.0985806	0.14	0.199422	0.0961576	Tellurite resistance protein and related permeases
Lac107_00030430	242.5	295.5	142	132	0.104167	0.0566667	0.101596	0.0309227	Chemotaxis signal transduction protein
Lac107_00014120	115	207.5	64	100	0.105144	0.0733333	0.122007	0.0431239	poly(hydroxyalkanoate) granule-associated protein
Lac107_00005480	267	413.5	157.5	188	0.107962	0.02	0.0534507	0.00732161	hypothetical protein
Lac107_00030460	62	105	30.5	53	0.113345	0.0966667	0.149729	0.0610586	lipid kinase YegS
Lac107_00061060	33	61	21	23	0.115547	0.13	0.188119	0.0878928	hypothetical protein
Lac107_00005230	190	324	117	149	0.120545	0.00333333	0.0277687	0.000391473	hypothetical protein
Lac107_00002170	249.5	455	157	204	0.121148	0.00666667	0.0333799	0.00130266	hypothetical protein
Lac107_00043650	14	20	5	7	0.12401	0.19	0.254803	0.138613	hypothetical protein
Lac107_00047740	48	57	22	29	0.126926	0.116667	0.172906	0.0770165	ABC-type sugar transport systems, permease components
Lac107_00062440	111	164	70	74	0.129894	0.0266667	0.0627255	0.0110916	Predicted transcriptional regulator
Lac107_00051880	29.5	41	15	17	0.130985	0.11	0.165231	0.0716461	Protein of unknown function (DUF3509).
Lac107_00036680	21	49	16	15	0.133624	0.14	0.199422	0.0961576	Predicted outer membrane protein
Lac107_00048590	119	138	50	84	0.134111	0.04	0.0804486	0.0194581	membrane protein AbrB duplication
Lac107_00050360	17	62	11	25	0.134915	0.0833333	0.133992	0.0507057	Urease accessory protein UreF
Lac107_00041330	262	281	114	170	0.135382	0.00666667	0.0333799	0.00130266	Zn-dependent alcohol dehydrogenases
Lac107_00019160	67	154	42	73	0.137779	0.0366667	0.0760997	0.0172846	hypothetical protein
Lac107_00010340	72	188	46	90	0.137839	0.0333333	0.0717007	0.0151612	hypothetical protein
Lac107_00039920	19	24	8	9	0.140447	0.183333	0.247514	0.132856	Methyl-accepting chemotaxis protein
Lac107_00009650	23	34	11	14	0.143841	0.126667	0.184332	0.0851577	tRNA_Ile_GAT
Lac107_00021220	107	95	70	35	0.146712	0.06	0.105729	0.0333127	diguanylate cyclase (GGDEF) domain
Lac107_00052450	135	198	71	106	0.14933	0.00666667	0.0333799	0.00130266	2-methylcitrate synthase/citrate synthase II
Lac107_00026330	44	58	18	32	0.151231	0.07	0.117972	0.0406366	Ribose/xylose/arabinose/galactoside ABC-type transport systems, permease components
Lac107_00057420	51	59	23	32	0.151445	0.0633333	0.109834	0.0357295	Methyl-accepting chemotaxis protein
Lac107_00051570	192	378	111	190	0.151841	0.00333333	0.0277687	0.000391473	nucleotide sugar dehydrogenase
Lac107_00015890	52	66	33	26	0.155845	0.0866667	0.137951	0.0532695	Protein of unknown function (DUF2986).
Lac107_00066580	138	195	100	78	0.158065	0.00666667	0.0333799	0.00130266	hypothetical protein
Lac107_00026340	210	238	91	147	0.159244	0.00333333	0.0277687	0.000391473	ABC-type sugar transport system, ATPase component
Lac107_00050300	26	32	16	10	0.166618	0.106667	0.161376	0.0689793	hypothetical protein
Lac107_00065970	25	35	11	16	0.171294	0.0733333	0.122007	0.0431239	Demethylmenaquinone methyltransferase
Lac107_00010380	172	355	105	179	0.176629	0.00333333	0.0277687	0.000391473	hypothetical protein
Lac107_00029560	194	254.5	110	132	0.177912	0.00333333	0.0277687	0.000391473	SOS-response transcriptional repressors (RecA-mediated autopeptidases)
Lac107_00047550	94	84	51	43	0.178333	0.0366667	0.0760997	0.0172846	Multidrug resistance efflux pump
Lac107_00021140	30	27	11	15	0.190976	0.0566667	0.101596	0.0309227	hypothetical protein
Lac107_00023820	73	130	57	53	0.194621	0.00333333	0.0277687	0.000391473	hypothetical protein
Lac107_00017500	74	75	41	38	0.196461	0.0266667	0.0627255	0.0110916	hypothetical protein
Lac107_00035650	60	110	37	54	0.196727	0.0133333	0.0437521	0.00397538	Nucleoside-diphosphate-sugar epimerases
Lac107_00009350	102	232	84	101	0.213036	0.00333333	0.0277687	0.000391473	hypothetical protein
Lac107_00067750	109	137	81	55	0.220062	0.00333333	0.0277687	0.000391473	hypothetical protein
Lac107_00028830	50	68	29	33	0.221204	0.02	0.0534507	0.00732161	Transcriptional regulators containing a DNA-binding HTH domain and an aminotransferase domain (MocR family) and their eukaryotic orthologs
Lac107_00008960	81	101	57	42	0.223573	0.01	0.0386753	0.00252968	hypothetical protein
Lac107_00018290	21	21	9	9	0.224147	0.0533333	0.0974348	0.0285616	hypothetical protein
Lac107_00002180	32	62	20	28	0.225991	0.0233333	0.0581316	0.00916307	hypothetical protein
Lac107_00067780	57	65	40	26	0.230416	0.03	0.0672453	0.0130942	hypothetical protein
Lac107_00043000	10	20	3	8	0.232974	0.0633333	0.109834	0.0357295	TadE-like protein.
Lac107_00049870-scaffold00016_376916	45	62	25	31	0.234927	0.01	0.0386753	0.00252968	hypothetical protein
Lac107_00030630	30	37	12	20	0.235715	0.0266667	0.0627255	0.0110916	Putative intracellular protease/amidase
Lac107_00014340	21	44	14	17	0.24115	0.0266667	0.0627255	0.0110916	SmpA / OmlA family.
Lac107_00015240	69	72	47	30	0.255289	0.0133333	0.0437521	0.00397538	Protein of unknown function (DUF1654).
Lac107_00061880	52	57	25	33	0.259427	0.00666667	0.0333799	0.00130266	Glycine cleavage system T protein (aminomethyltransferase)
Lac107_00054760	12	9	3	3	0.27098	0.05	0.0932423	0.0262317	Protein of Unknown function (DUF2784).
Lac107_00020970	6	16	4	3	0.27167	0.05	0.0932423	0.0262317	hypothetical protein
Lac107_00058990	14	34	10	12	0.273184	0.03	0.0672453	0.0130942	hypothetical protein
Lac107_00059680	18	22	10	8	0.281246	0.04	0.0804486	0.0194581	hypothetical protein
Lac107_00050260-scaffold00023_451290	6	3	1	0	0.283101	0.05	0.0932423	0.0262317	hypothetical protein
Lac107_00056060	60	77	26	50	0.284837	0.00333333	0.0277687	0.000391473	methylmalonic acid semialdehyde dehydrogenase
Lac107_00050370	12	48	13	16	0.291264	0.0266667	0.0627255	0.0110916	urease accessory protein UreG
Lac107_00036040	69	62	43	30	0.293585	0.00666667	0.0333799	0.00130266	hypothetical protein
Lac107_00050310	6	16	2	5	0.294855	0.03	0.0672453	0.0130942	hypothetical protein
Lac107_00029570	39	37	17	23	0.297047	0.01	0.0386753	0.00252968	hypothetical protein
Lac107_00014240	17	24	11	7	0.301059	0.0166667	0.0486654	0.0055844	Methyl-accepting chemotaxis protein
Lac107_00059700	13	13	3	6	0.302083	0.0366667	0.0760997	0.0172846	psiF repeat.
Lac107_00030960	25	52	19	22	0.302451	0.01	0.0386753	0.00252968	Methyl-accepting chemotaxis protein
Lac107_00048990	22	39	15	15	0.303795	0.03	0.0672453	0.0130942	Methyl-accepting chemotaxis protein
Lac107_00025680	26	38	18	15	0.311962	0.00666667	0.0333799	0.00130266	formaldehyde dehydrogenase, glutathione-independent
Lac107_00058680	82	59	44	36	0.312448	0.00333333	0.0277687	0.000391473	Protein of unknown function (DUF3034).
Lac107_00004000	16	19	7	9	0.32008	0.01	0.0386753	0.00252968	hypothetical protein
Lac107_00051890	22	17	10	8	0.327039	0.02	0.0534507	0.00732161	hypothetical protein
Lac107_00018320	72	35	34	26	0.332688	0.00333333	0.0277687	0.000391473	phage portal protein, PBSX family
Lac107_00032270	31	41	24	14	0.334029	0.0166667	0.0486654	0.0055844	hypothetical protein
Lac107_00014400	23	39	19	13	0.336694	0.00666667	0.0333799	0.00130266	Protein of unknown function (DUF3455).
Lac107_00066670	16	22	10	7	0.344985	0.02	0.0534507	0.00732161	Deoxycytidylate deaminase
Lac107_00063450	38	49	23	25	0.346115	0.00666667	0.0333799	0.00130266	Putative threonine efflux protein
Lac107_00030860	10	18	5	6	0.346531	0.00666667	0.0333799	0.00130266	Protein of unknown function (DUF1652).
Lac107_00045320	23	26	10	14	0.349302	0.0133333	0.0437521	0.00397538	hypothetical protein
Lac107_00014060	18	35	16	11	0.352318	0.00666667	0.0333799	0.00130266	Poly(3-hydroxyalkanoate) synthetase
Lac107_00044390	67	76	36	48	0.35598	0.00333333	0.0277687	0.000391473	D-fructose-responsive transcription factor
Lac107_00016450	12	11	5	3	0.356651	0.0266667	0.0627255	0.0110916	hypothetical protein
Lac107_00055020	26	30	11	18	0.359795	0.00333333	0.0277687	0.000391473	Acetyltransferase (GNAT) family.
Lac107_00045070	15	29	8	13	0.361002	0.00333333	0.0277687	0.000391473	hypothetical protein
Lac107_00047260	45	38	24	22	0.361595	0.00333333	0.0277687	0.000391473	Nitroreductase family.
Lac107_00011490	7	7	3	0	0.370612	0.0433333	0.0847526	0.0216766	hypothetical protein
Lac107_00020250	32	40	18	21	0.37224	0.00333333	0.0277687	0.000391473	SOS regulatory protein LexA
Lac107_00036610	30	39	17	20	0.382795	0.00666667	0.0333799	0.00130266	ABC-type anion transport system, duplicated permease component
Lac107_00060240	28	42	17	21	0.390879	0.00333333	0.0277687	0.000391473	Flp pilus assembly protein CpaB
Lac107_00028890	23	29	16	11	0.392408	0.01	0.0386753	0.00252968	hypothetical protein
Lac107_00020950	43	60	34	25	0.393167	0.00333333	0.0277687	0.000391473	hypothetical protein
Lac107_00011300	13	16	7	6	0.397312	0.01	0.0386753	0.00252968	Uncharacterized ABC-type transport system, periplasmic component/surface lipoprotein
Lac107_00062300	19	38	11	19	0.401519	0.00666667	0.0333799	0.00130266	Cyclic nucleotide-binding domain.
Lac107_00047160	32.5	31	17	17	0.402516	0.00333333	0.0277687	0.000391473	hypothetical protein
Lac107_00065290	25	26	14	12	0.409791	0.00333333	0.0277687	0.000391473	Protein of unknown function (DUF1652).
Lac107_00048350	26	26	10	17	0.411568	0.00666667	0.0333799	0.00130266	hypothetical protein
Lac107_00052730	32	26	15	16	0.413779	0.00333333	0.0277687	0.000391473	Methyl-accepting chemotaxis protein
Lac107_00014600	7	10	5	1	0.418359	0.00666667	0.0333799	0.00130266	hypothetical protein
Lac107_00036720	6	16	3	6	0.426354	0.00333333	0.0277687	0.000391473	Lactoylglutathione lyase and related lyases
Lac107_00063020	9	7	2	3	0.42838	0.00333333	0.0277687	0.000391473	Type II secretory pathway, component PulM
Lac107_00057000	18	12	7	6	0.429404	0.01	0.0386753	0.00252968	Protein of unknown function (DUF3237).
Lac107_00062210	31	53	27	21	0.432912	0.00333333	0.0277687	0.000391473	Uncharacterized protein involved in outer membrane biogenesis
Lac107_00061360	15	38	18	10	0.438656	0.00666667	0.0333799	0.00130266	hypothetical protein
Lac107_00011370	37	45	29	18	0.445326	0.00666667	0.0333799	0.00130266	Copper chaperone
Lac107_00046740	6	7.5	3	1	0.459689	0.01	0.0386753	0.00252968	hypothetical protein
Lac107_00064980	9	6	3	2	0.461787	0.00666667	0.0333799	0.00130266	hypothetical protein
Lac107_00049790	6	6	1	2	0.461791	0.00333333	0.0277687	0.000391473	hypothetical protein
Lac107_00010530	12	7	6	1	0.462395	0.0133333	0.0437521	0.00397538	tRNA_Arg_CCT
Lac107_00014900	5	17	5	4	0.463187	0.00666667	0.0333799	0.00130266	amine acid ABC transporter, permease protein, 3-TM region, His/Glu/Gln/Arg/opine family
Lac107_00047200	20	23	14	8	0.471652	0.00333333	0.0277687	0.000391473	hypothetical protein
Lac107_00015100	23	33	21	10	0.474575	0.00333333	0.0277687	0.000391473	Predicted ICC-like phosphoesterases
Lac107_00061940	19	17	10	8	0.479369	0.00333333	0.0277687	0.000391473	hypothetical protein
Lac107_00030370	22	22	13	11	0.511764	0.00333333	0.0277687	0.000391473	hypothetical protein
Lac107_00061410	23	18	14	8	0.526394	0.00333333	0.0277687	0.000391473	hypothetical protein
Lac107_00026780	35	29	22	15	0.549435	0.00333333	0.0277687	0.000391473	Transcriptional regulator containing GAF, AAA-type ATPase, and DNA binding domains
Lac107_00067440	10	11	6	3	0.557974	0.0133333	0.0437521	0.00397538	hypothetical protein
Lac107_00034330	8	7	3	2	0.570127	0.00666667	0.0333799	0.00130266	hypothetical protein
Lac107_00064320	2	6	1	0	0.574756	0.01	0.0386753	0.00252968	hypothetical protein
Lac107_00014870	8	16	5	6	0.575477	0.00333333	0.0277687	0.000391473	hypothetical protein
Lac107_00023070	12	8	8	0	0.578377	0.01	0.0386753	0.00252968	ABC-type sugar transport systems, ATPase components
Lac107_00027970	16	27	11	13	0.585275	0.00333333	0.0277687	0.000391473	Protein of unknown function (DUF2778).
Lac107_00009660	9	18	5	8	0.593718	0.00333333	0.0277687	0.000391473	tRNA_Ala_TGC
Lac107_00061900	31	17	13	15	0.61696	0.00333333	0.0277687	0.000391473	Methyl-accepting chemotaxis protein
Lac107_00020100	18	10	12	2	0.619422	0.00333333	0.0277687	0.000391473	amine acid ABC transporter, permease protein, 3-TM region, His/Glu/Gln/Arg/opine family
Lac107_00021860	19	21	14	10	0.711813	0.00333333	0.0277687	0.000391473	hypothetical protein

## Sheet: PsyB728a
Query locus tag	median_3:EV norm	median_4:EV norm	median_1:HrpL norm	median_2:HrpL norm	median_Q-val	b_value	b_value_UL	b_value_LL	Query annotation
Psyr_1232	2048	3459	1262	1839.5	0.00233332	1	1	0.978362	hypothetical protein Psyr_1232
Psyr_3500	763	353	384	228	0.0044705	1	1	0.978362	4-hydroxybenzoate 3-monooxygenase
Psyr_3971	97	141	52	73	0.0359879	0.62	0.68885	0.545957	putative lipoprotein
Psyr_1775	389	744	251	428	0.0424369	0.656667	0.723204	0.583349	aldo/keto reductase
Psyr_0644	87	117	41	66	0.0473625	0.516667	0.589815	0.442797	3-ketoacyl-(acyl-carrier-protein) reductase
Psyr_1863	373	510	249	280	0.0544129	0.426667	0.501024	0.355483	hypothetical protein Psyr_1863
Psyr_1860	326	801	238	453	0.0703364	0.26	0.329924	0.200462	ankyrin
Psyr_2417	921	1102	639	638	0.0835289	0.0566667	0.101596	0.0309227	hypothetical protein Psyr_2417
Psyr_1295	239	330	166	177	0.0939052	0.116667	0.172906	0.0770165	hypothetical protein Psyr_1295
Psyr_4722	303	577	220	324	0.0943554	0.1	0.153625	0.063685	hypothetical protein Psyr_4722
Psyr_0369	173	390	129	211	0.0982032	0.116667	0.172906	0.0770165	putative lipoprotein
Psyr_4446	519	668	360	386	0.104955	0.0366667	0.0760997	0.0172846	DNA-binding transcriptional activator OsmE
Psyr_3300	259	534.5	193	304	0.129027	0.02	0.0534507	0.00732161	lipid kinase
Psyr_3781	348	641	254	389	0.206529	0.00333333	0.0277687	0.000391473	ribonuclease BN
Psyr_3126	360	621	282	355	0.214627	0.00333333	0.0277687	0.000391473	transporter, putative
Psyr_3782	215	319	168	178	0.302729	0.00333333	0.0277687	0.000391473	CsbD-like
Psyr_1424	49	53	23	37	0.653697	0.00333333	0.0277687	0.000391473	peptidase S24, S26A and S26B

## Sheet: Pjap
Query locus tag	median_1:EV norm	median_2:EV norm	median_4:HrpL norm	median_3:HrpL norm	median_Q-val	b_value	b_value_UL	b_value_LL	Query annotation
Pjap_00016430	497	632	13	9	3.80136e-85	1	1	0.978362	Phage Coat protein B.
Pjap_00016420	512	559	11	10	1.28923e-83	1	1	0.978362	hypothetical protein
Pjap_00016400	621.5	588	39	36	2.39559e-61	1	1	0.978362	Phage X family.
Pjap_00057600-contig01288_285	19608.5	2742	2048	3652.5	1.43502e-27	1	1	0.978362	5S rRNA. Bacterial TSU
Pjap_00016440	232	181	62	43	6.67856e-15	1	1	0.978362	hypothetical protein
Pjap_00068610	202.5	18	22	24	2.19372e-13	1	1	0.978362	hypothetical protein
Pjap_00047340	102	7	7	9	4.18186e-11	1	1	0.978362	PrrF RNA
Pjap_00040410	7549.5	1527	1630	2642	3.83917e-08	1	1	0.978362	tRNA_Tyr_GTA
Pjap_00016410	31	32	4	3	8.85228e-08	1	1	0.978362	hypothetical protein
Pjap_00016450	67	64	23	15	1.58826e-06	1	1	0.978362	Protein of unknown function (DUF2523).
Pjap_00054590	96	22	18	19	1.03466e-05	1	1	0.978362	tRNA_Leu_CAA
Pjap_00036390	165	174	91	86	0.00303111	0.99	0.99747	0.961325	2-polyprenyl-6-methoxyphenol hydroxylase and related FAD-dependent oxidoreductases
Pjap_00012170	311	427	245	217	0.0548834	0.44	0.514327	0.368269	hypothetical protein
Pjap_00045370	229.5	294	194.5	137	0.115343	0.146667	0.20691	0.101714	hypothetical protein
Pjap_00024610	131	209	111	102	0.164505	0.0633333	0.109834	0.0357295	Uncharacterized protein conserved in bacteria
Pjap_00036370	36	24	17	13	0.440253	0.0533333	0.0974348	0.0285616	Sugar phosphate permease
Pjap_00014780	24	10	4	9	0.56891	0.0433333	0.0847526	0.0216766	microRNA MIR168
Pjap_00060050	31	33	22	11	0.591312	0.02	0.0534507	0.00732161	filamentous haemagglutinin family N-terminal domain
Pjap_00045320	34	44	18	24	0.649504	0.0166667	0.0486654	0.0055844	hypothetical protein
Pjap_00065090	17	24	10	8	0.683926	0.0166667	0.0486654	0.0055844	type VI secretion lipoprotein, VC_A0113 family
Pjap_00025240	22	24	8	13	0.822555	0.04	0.0804486	0.0194581	Homogentisate 1,2-dioxygenase
Pjap_00061200	3	12	2	2	0.928506	0.0166667	0.0486654	0.0055844	Histidine kinase-, DNA gyrase B-, and HSP90-like ATPase.
Pjap_00065460	12	21	9	5	0.970875	0.00333333	0.0277687	0.000391473	Amino acid transporters
Pjap_00032870	31	40	24	16	1	0.00666667	0.0333799	0.00130266	hypothetical protein
Pjap_00064150	6	8	1	3	1	0.00666667	0.0333799	0.00130266	Protein of unknown function (DUF1493).
Pjap_00045330	26	27	15	18	1	0.00333333	0.0277687	0.000391473	hypothetical protein
Pjap_00040520	10	11	5	4	1	0.00333333	0.0277687	0.000391473	hypothetical protein
Pjap_00085580	8	5	1	3	1	0.00333333	0.0277687	0.000391473	hypothetical protein
Pjap_00083160	6	7	1	3	1	0.00333333	0.0277687	0.000391473	Protein of unknown function (DUF2875).
Pjap_00002960	6	7	3	1	1	0.00333333	0.0277687	0.000391473	hypothetical protein
Pjap_00079980	7	5	1	2	1	0.00333333	0.0277687	0.000391473	hypothetical protein

## Sheet: Por
Query locus tag	median_1:EV norm	median_3:EV norm	median_2:HrpL norm	median_4:HrpL norm	median_Q-val	b_value	b_value_UL	b_value_LL	Query annotation
PORcurated_03300	1684	1748	535	558.5	1.66213e-05	1	1	0.978362	hypothetical protein
PORcurated_03299	4048.5	3939	1120	1236	1.826e-05	1	1	0.978362	DNA repair exonuclease
PORcurated_03303	951	986	300	397	8.6458e-05	1	1	0.978362	hypothetical protein
PORcurated_03302	4190.5	4239	1317	1449	0.000159853	1	1	0.978362	Predicted hydrolase (HAD superfamily)
PORcurated_03297	1004.5	1047	379	411	0.000366576	1	1	0.978362	hypothetical protein
PORcurated_03304	1465	1762	640	602	0.000672101	1	1	0.978362	Protein involved in cell division
PORcurated_03301	5233	5231.5	1671	1980	0.000680352	1	1	0.978362	hypothetical protein
PORcurated_04770	94	114	47	50	0.0114336	0.983333	0.994416	0.951335	hypothetical protein
PORcurated_04769	127	194	72	88	0.019447	0.956667	0.978323	0.915247	hypothetical protein
PORcurated_04771	143	228	103	86	0.0259067	0.893333	0.931021	0.838624	FOG: TPR repeat, SEL1 subfamily
PORcurated_02897	345	349	204	150	0.0296443	0.913333	0.94673	0.862049	PrrB/RsmZ RNA family
PORcurated_03298	145	123	67	69	0.0324887	0.786667	0.841043	0.719885	hypothetical protein
PORcurated_03922	163	702.5	283	183	0.0707261	0.11	0.165231	0.0716461	tRNA_Asn_GTT
PORcurated_04768	232	323	158	146.5	0.0857794	0.106667	0.161376	0.0689793	Rhs element Vgr protein
PORcurated_05633-Contig_18511	4	5	0	0	0.117436	0.183333	0.247514	0.132856	Protein of unknown function (DUF2388).
PORcurated_01432	89	160	64	76	0.131962	0.0333333	0.0717007	0.0151612	RND family efflux transporter, MFP subunit
PORcurated_04822	29	37	13	17	0.139302	0.126667	0.184332	0.0851577	hypothetical protein
PORcurated_00093	20	16	3	10	0.143239	0.156667	0.218077	0.110114	hypothetical protein
PORcurated_05369	42	57	23	28	0.154605	0.07	0.117972	0.0406366	Transcriptional regulators
PORcurated_05496-Contig_310706	11	8	2	4	0.412139	0.01	0.0386753	0.00252968	hypothetical protein
PORcurated_00664	29	28	11	24	0.930105	0.00333333	0.0277687	0.000391473	ABC-type oligopeptide transport system, periplasmic component

## Sheet: Pto_NCBI
Query locus tag	median_1:EV norm	median_4:EV norm	median_2:HrpL norm	median_3:HrpL norm	median_Q-val	b_value	b_value_UL	b_value_LL	Query annotation
PSPTO_2683	934	159	287	56.5	9.84799e-06	1	1	0.978362	hypothetical protein PSPTO_2683
PSPTO_5466	587	322	211	104	8.22218e-05	1	1	0.978362	hypothetical protein PSPTO_5466
PSPTO_4356	231	250	89	77	0.000134214	1	1	0.978362	ArsR family transcriptional regulator
PSPTO_1697	626	1295	297	405	0.00022407	1	1	0.978362	hypothetical protein PSPTO_1697
PSPTO_4297	445	419	166	162	0.000545508	1	1	0.978362	hypothetical protein PSPTO_4297
PSPTO_1303	121	262	67	75	0.000660633	1	1	0.978362	hypothetical protein PSPTO_1303
PSPTO_3123	456	530	204	181	0.000825312	1	1	0.978362	hypothetical protein PSPTO_3123
PSPTO_0440	238	686	171	190	0.000873694	1	1	0.978362	regulatory protein BetI
PSPTO_3767	122	251	60	81	0.000908199	1	1	0.978362	hypothetical protein PSPTO_3767
PSPTO_0803	375	534	171	187	0.000923011	1	1	0.978362	hypothetical protein PSPTO_0803
PSPTO_1197	1057	1402	493	476	0.00100366	1	1	0.978362	hypothetical protein PSPTO_1197
PSPTO_0154	417	1081.5	214	399.5	0.0018872	1	1	0.978362	hypothetical protein PSPTO_0154
PSPTO_4145	5116	6422.5	2451	2136	0.00189137	1	1	0.978362	cold shock protein CapB
PSPTO_4968	28	43	11	9	0.00245378	1	1	0.978362	hypothetical protein PSPTO_4968
PSPTO_1277	57	43	17	17	0.00378055	0.99	0.99747	0.961325	glycine cleavage system H protein
PSPTO_2692	173.5	95	56	52	0.00444444	0.996667	0.999609	0.972231	hypothetical protein PSPTO_2692
PSPTO_2207	406	249	179	100	0.00461138	1	1	0.978362	lipoprotein
PSPTO_3453	200	337	109	119	0.00473218	1	1	0.978362	lipoprotein
PSPTO_1198	289	104	113	52	0.00480157	1	1	0.978362	hypothetical protein PSPTO_1198
PSPTO_2684	700	523	358	185	0.00742996	1	1	0.978362	hypothetical protein PSPTO_2684
PSPTO_5270	1247	967.5	689	314	0.010898	1	1	0.978362	urocanate hydratase
PSPTO_5522	399	809	242	316	0.0134714	1	1	0.978362	hypothetical protein PSPTO_5522
PSPTO_3387	1369.5	825	633	405	0.0206152	1	1	0.978362	hypothetical protein PSPTO_3387
PSPTO_3174	398	1122	192	534	0.0236191	0.973333	0.988908	0.937274	hypothetical protein PSPTO_3174
PSPTO_1625	48	12	16	4	0.0269638	0.773333	0.829289	0.705549	hypothetical protein PSPTO_1625
PSPTO_B0045	1528	4728	915	2065.5	0.0280945	1	1	0.978362	PbsX family transcriptional regulator
PSPTO_5136	12987	7738	6546	3152	0.0292403	1	1	0.978362	50S ribosomal protein L31
PSPTO_0831	224	316	137	123	0.0308015	0.836667	0.884245	0.774519	hypothetical protein PSPTO_0831
PSPTO_1722	72	54	26	28	0.0308592	0.75	0.808515	0.680666	hypothetical protein PSPTO_1722
PSPTO_4633	117	146	63	59	0.0313653	0.78	0.835177	0.712706	hypothetical protein PSPTO_4633
PSPTO_1319	141	189	77	79	0.0328123	0.79	0.843967	0.723483	hypothetical protein PSPTO_1319
PSPTO_4611	1269	2003.5	500	1097	0.0346482	0.97	0.986906	0.932755	hypothetical protein PSPTO_4611
PSPTO_3352	943	494	482	227	0.036659	0.883333	0.922984	0.827094	translation initiation factor IF-1
PSPTO_0243	11	20	1	7	0.0375165	0.553333	0.625318	0.479041	hypothetical protein PSPTO_0243
PSPTO_3028	142	199.5	71	93	0.0377616	0.726667	0.787502	0.656022	peptidyl-prolyl cis-trans isomerase C
PSPTO_3099	456	356	224	177	0.0388848	0.786667	0.841043	0.719885	multidrug efflux RND membrane fusion protein MexE
PSPTO_4522	111	190	72	74	0.0475389	0.536667	0.609228	0.462518	hypothetical protein PSPTO_4522
PSPTO_4610	282	412	153	196.5	0.0491475	0.513333	0.586568	0.439521	hypothetical protein PSPTO_4610
PSPTO_2404	276	468	170	205	0.0516229	0.476667	0.550642	0.403701	ArsR family transcriptional regulator
PSPTO_3569	283	616	152	303	0.055473	0.413333	0.487669	0.342749	hypothetical protein PSPTO_3569
PSPTO_3504	106	132	51	64	0.0559681	0.45	0.52427	0.377894	endonuclease/exonuclease/phosphatase family protein
PSPTO_3076	230	358	146	153	0.0618768	0.296667	0.368403	0.23373	TetR family transcriptional regulator
PSPTO_2366	113	414	74	193	0.0622619	0.346667	0.420068	0.279901	lipoprotein
PSPTO_1419	565	666	361	270	0.0622629	0.283333	0.354472	0.221571	inositol-1-monophosphatase
PSPTO_1628	64	112	39	45	0.0623651	0.386667	0.460796	0.317442	hypothetical protein PSPTO_1628
PSPTO_4131	201	334	112	161	0.0661792	0.236667	0.305146	0.179584	hypothetical protein PSPTO_4131
PSPTO_0802	4338	4680.5	2707	1855	0.0664785	0.01	0.0386753	0.00252968	30S ribosomal protein S20
PSPTO_5271	352	291	217	113	0.0668684	0.243333	0.31225	0.185524	histidine transporter, periplasmic histidine-binding protein
PSPTO_4161	442	352	253	162	0.0781598	0.0866667	0.137951	0.0532695	glutaredoxin-like protein
PSPTO_4546	159	525	106	250	0.0787872	0.136667	0.195664	0.093393	hypothetical protein PSPTO_4546
PSPTO_2743	166	124	76	72	0.0816598	0.186667	0.251162	0.135731	MerR family transcriptional regulator
PSPTO_B0032	1029	1909.5	689	846	0.0825191	0.01	0.0386753	0.00252968	mobC protein
PSPTO_4613	934.5	1326	423	767.5	0.0864838	0.00666667	0.0333799	0.00130266	C4-dicarboxylate transporter/malic acid transport protein
PSPTO_B0025	608.5	829	305	457	0.0906738	0.0166667	0.0486654	0.0055844	hypothetical protein PSPTO_B0025
PSPTO_4330	49	115	31	49	0.0933603	0.16	0.221783	0.11293	hypothetical protein PSPTO_4330
PSPTO_1774	299	89	154	49	0.0934181	0.04	0.0804486	0.0194581	hypothetical protein PSPTO_1774
PSPTO_2855	47	123	27	58	0.0998645	0.183333	0.247514	0.132856	DNA-binding protein
PSPTO_3304	396	454	249	208	0.105262	0.00333333	0.0277687	0.000391473	major facilitator family transporter
PSPTO_2792	77	90	39	44	0.105386	0.13	0.188119	0.0878928	LexA repressor
PSPTO_5365	178	176	79	108	0.106341	0.0666667	0.113915	0.0381713	hypothetical protein PSPTO_5365
PSPTO_3617	26	28	8	13	0.10904	0.226667	0.294451	0.170711	MarR family transcriptional regulator
PSPTO_1907	435	443	234	239	0.109801	0.00666667	0.0333799	0.00130266	p-hydroxybenzoate hydroxylase
PSPTO_0034	190	127.5	90	77	0.110091	0.06	0.105729	0.0333127	recombinase
PSPTO_3858	117	138	66	67.5	0.115115	0.0866667	0.137951	0.0532695	hypothetical protein PSPTO_3858
PSPTO_5406	207	166	134	66	0.128373	0.01	0.0386753	0.00252968	formate dehydrogenase accessory protein FdhD
PSPTO_0818	101	113	53	59	0.137389	0.06	0.105729	0.0333127	MarR family transcriptional regulator
PSPTO_5092	101	76	64	27	0.137793	0.03	0.0672453	0.0130942	acyltransferase family protein
PSPTO_1845	19	25	9	7	0.137936	0.17	0.232855	0.121426	hypothetical protein PSPTO_1845
PSPTO_B0013	214	282	150	123	0.146754	0.00333333	0.0277687	0.000391473	hypothetical protein PSPTO_B0013
PSPTO_0998	169	123	93	65	0.149079	0.01	0.0386753	0.00252968	alkylphosphonate utilization operon protein PhnA
PSPTO_1895	17	14	5	5	0.149691	0.116667	0.172906	0.0770165	hypothetical protein PSPTO_1895
PSPTO_2833	34	37	13	19	0.150162	0.14	0.199422	0.0961576	LuxR family transcriptional regulator
PSPTO_5201	207	322	180	113	0.156669	0.00333333	0.0277687	0.000391473	hypothetical protein PSPTO_5201
PSPTO_0213	53	85	30	42	0.169527	0.0466667	0.0890159	0.0239357	proteic killer protein
PSPTO_3896	44.5	62	19	34	0.172258	0.0533333	0.0974348	0.0285616	hypothetical protein PSPTO_3896
PSPTO_2075	25	57	14	25	0.175007	0.06	0.105729	0.0333127	hypothetical protein PSPTO_2075
PSPTO_1856	84	132	58	58	0.17879	0.0233333	0.0581316	0.00916307	AraC family transcriptional regulator
PSPTO_4260	10	13	2	4	0.184625	0.1	0.153625	0.063685	thioredoxin
PSPTO_3034	31	31	14	14	0.185087	0.0566667	0.101596	0.0309227	peptidyl-prolyl cis-trans isomerase C
PSPTO_0984	103	116	57	63	0.188922	0.00666667	0.0333799	0.00130266	CDP-diacylglycerol--serine O-phosphatidyltransferase
PSPTO_1054	72	62	44	26	0.191498	0.00666667	0.0333799	0.00130266	OprD family outer membrane protein
PSPTO_1662	93	64	42	42	0.19263	0.0166667	0.0486654	0.0055844	hypothetical protein PSPTO_1662
PSPTO_0890	134	140	80	72	0.20392	0.00333333	0.0277687	0.000391473	sucrose porin precursor
PSPTO_0779	37	38	18	18	0.204422	0.0233333	0.0581316	0.00916307	hypothetical protein PSPTO_0779
PSPTO_4848	87	86	46	48	0.206585	0.00333333	0.0277687	0.000391473	response regulator
PSPTO_0288	50	109	32	54	0.209082	0.01	0.0386753	0.00252968	excisionase
PSPTO_0155	85	67	46	36	0.210078	0.00666667	0.0333799	0.00130266	hypothetical protein PSPTO_0155
PSPTO_1452	100	82	61	39	0.221449	0.00666667	0.0333799	0.00130266	hypothetical protein PSPTO_1452
PSPTO_3948	11	12.5	2	5	0.224481	0.0633333	0.109834	0.0357295	hypothetical protein PSPTO_3948
PSPTO_3856	64	79	46	31	0.225334	0.00333333	0.0277687	0.000391473	glutathione S-transferase family protein
PSPTO_1757	45	39	19	23	0.228565	0.0366667	0.0760997	0.0172846	competence protein
PSPTO_B0044	74	61	33	39	0.230573	0.00666667	0.0333799	0.00130266	hypothetical protein PSPTO_B0044
PSPTO_0713	79	53	36	34	0.230671	0.00666667	0.0333799	0.00130266	hypothetical protein PSPTO_0713
PSPTO_4048	17	19	8	6	0.233307	0.04	0.0804486	0.0194581	hypothetical protein PSPTO_4048
PSPTO_0103	102	51	51	33	0.236568	0.00333333	0.0277687	0.000391473	alanine racemase, catabolic
PSPTO_3693	14	20	7	6	0.24428	0.03	0.0672453	0.0130942	hypothetical protein PSPTO_3693
PSPTO_0657	118	169	70	95	0.248528	0.00333333	0.0277687	0.000391473	hypothetical protein PSPTO_0657
PSPTO_4797	50	54	33	22	0.25218	0.00333333	0.0277687	0.000391473	hypothetical protein PSPTO_4797
PSPTO_2698	58	73	40	32	0.253449	0.00333333	0.0277687	0.000391473	hypothetical protein PSPTO_2698
PSPTO_4364	5	7	1	1	0.253611	0.06	0.105729	0.0333127	hypothetical protein PSPTO_4364
PSPTO_0889	92	70	54	36	0.256349	0.00666667	0.0333799	0.00130266	sugar ABC transporter periplasmic sugar-binding protein
PSPTO_5625	66	66	31	42	0.26767	0.00666667	0.0333799	0.00130266	binary cytotoxin component
PSPTO_4388	27	16	13	6	0.274006	0.0133333	0.0437521	0.00397538	hypothetical protein PSPTO_4388
PSPTO_3984	53	29	24	19	0.277221	0.00666667	0.0333799	0.00130266	cold shock domain family protein
PSPTO_4183	43	71	34	28	0.279903	0.00333333	0.0277687	0.000391473	50S ribosomal protein L31
PSPTO_0825	14	18	4	9	0.280985	0.0466667	0.0890159	0.0239357	hypothetical protein PSPTO_0825
PSPTO_0485	34	36	16	19	0.284823	0.0133333	0.0437521	0.00397538	transcriptional repressor, LacI family
PSPTO_4673	27	40	15	19	0.28755	0.00666667	0.0333799	0.00130266	hypothetical protein PSPTO_4673
PSPTO_0024	43	94	35	42	0.288931	0.00666667	0.0333799	0.00130266	hypothetical protein PSPTO_0024
PSPTO_2454	39	53	20	29	0.289273	0.00333333	0.0277687	0.000391473	formyltetrahydrofolate deformylase
PSPTO_B0055	33	20	17	8	0.298002	0.01	0.0386753	0.00252968	hypothetical protein PSPTO_B0055
PSPTO_1124	34	45	17	25	0.298917	0.00333333	0.0277687	0.000391473	hypothetical protein PSPTO_1124
PSPTO_2443	41	34	22	16.5	0.298921	0.00666667	0.0333799	0.00130266	hypothetical protein PSPTO_2443
PSPTO_0966	31	46	11	29	0.301494	0.00666667	0.0333799	0.00130266	hypothetical protein PSPTO_0966
PSPTO_1055	10	15	3	6	0.309179	0.0333333	0.0717007	0.0151612	hypothetical protein PSPTO_1055
PSPTO_0704	28	31.5	16	13	0.310449	0.0133333	0.0437521	0.00397538	O-antigen ABC transporter permease
PSPTO_1723	30	49	23	19	0.312614	0.00333333	0.0277687	0.000391473	hypothetical protein PSPTO_1723
PSPTO_1082	26	41	9	25	0.314963	0.0133333	0.0437521	0.00397538	hypothetical protein PSPTO_1082
PSPTO_5513	38	67	27	31	0.317642	0.0133333	0.0437521	0.00397538	hypothetical protein PSPTO_5513
PSPTO_5639	22	23	9	12	0.334615	0.0166667	0.0486654	0.0055844	hypothetical protein PSPTO_5639
PSPTO_0444	17	13	4	8	0.33878	0.00666667	0.0333799	0.00130266	RNA polymerase sigma-70 family protein
PSPTO_0229	26	21	14	9	0.343006	0.00666667	0.0333799	0.00130266	regulator of nucleoside diphosphate kinase
PSPTO_5156	46	38	24	22	0.347712	0.00333333	0.0277687	0.000391473	sec-independent protein translocase TatB
PSPTO_2644	23	29	13	13	0.348527	0.00666667	0.0333799	0.00130266	MltA-interacting protein
PSPTO_0302	10	35	8	13	0.348741	0.02	0.0534507	0.00732161	hypothetical protein PSPTO_0302
PSPTO_5228	52	59	37	26	0.348986	0.00333333	0.0277687	0.000391473	hypothetical protein PSPTO_5228
PSPTO_5351	9	40	6	18	0.350135	0.00666667	0.0333799	0.00130266	lipoprotein
PSPTO_B0016-DC3000_chromosome	14	32.5	4	19	0.351196	0.0266667	0.0627255	0.0110916	hypothetical protein PSPTO_B0016
PSPTO_5362	28	45	18	21	0.353988	0.00666667	0.0333799	0.00130266	hypothetical protein PSPTO_5362
PSPTO_4069	24	37	16	16	0.358497	0.00333333	0.0277687	0.000391473	hypothetical protein PSPTO_4069
PSPTO_3932	5	8	3	0	0.36209	0.00666667	0.0333799	0.00130266	hypothetical protein PSPTO_3932
PSPTO_0271	15	17	9	5	0.363132	0.00333333	0.0277687	0.000391473	tonB protein
PSPTO_3728	20	27	8	15	0.364205	0.00666667	0.0333799	0.00130266	hypothetical protein PSPTO_3728
PSPTO_0573	15	16	8	6	0.422541	0.00666667	0.0333799	0.00130266	hypothetical protein PSPTO_0573
PSPTO_2827	19	30	12	14	0.429134	0.00333333	0.0277687	0.000391473	hypothetical protein PSPTO_2827
PSPTO_2088	11	13	4	6	0.429456	0.00333333	0.0277687	0.000391473	hypothetical protein PSPTO_2088
PSPTO_2558	26	43	15	25	0.465948	0.00333333	0.0277687	0.000391473	transcriptional regulator PhnF
PSPTO_5539	16	17	10	7	0.478359	0.00333333	0.0277687	0.000391473	hypothetical protein PSPTO_5539
PSPTO_1566	5	10	1	4	0.479462	0.01	0.0386753	0.00252968	hypothetical protein PSPTO_1566
PSPTO_5371	5	11	1	5	0.498088	0.00666667	0.0333799	0.00130266	ISPsy5, Orf1
PSPTO_4811	6	9	2	4	0.519829	0.00333333	0.0277687	0.000391473	hypothetical protein PSPTO_4811
PSPTO_1872	1	7	0	2	0.6013	0.00333333	0.0277687	0.000391473	hypothetical protein PSPTO_1872

## Sheet: Pto_draft
Query locus tag	median_1:EV norm	median_4:EV norm	median_2:HrpL norm	median_3:HrpL norm	median_Q-val	b_value	b_value_UL	b_value_LL	Query annotation
PSPTO_3896-Contig_19916_132	374	1563.5	34	51	9.63921e-32	1	1	0.978362	hypothetical protein PSPTO_3896
PSPTO_2683	935	160	287	58	1.27981e-05	1	1	0.978362	hypothetical protein PSPTO_2683
PSPTO_5466	588	327	211	104	0.000102489	1	1	0.978362	hypothetical protein PSPTO_5466
PSPTO_4356	232	253	89	77	0.000184924	1	1	0.978362	ArsR family transcriptional regulator
PSPTO_1697	625	1308	297	407	0.000206179	1	1	0.978362	hypothetical protein PSPTO_1697
PSPTO_1197	1059	1418	492	478	0.000797355	1	1	0.978362	hypothetical protein PSPTO_1197
PSPTO_3123	458	536.5	204	182	0.000919616	1	1	0.978362	hypothetical protein PSPTO_3123
PSPTO_1303	121	266	67	75	0.000925626	1	1	0.978362	hypothetical protein PSPTO_1303
PSPTO_0440	238	695	171	191	0.000927602	1	1	0.978362	regulatory protein BetI
PSPTO_0803	374	542	171	188	0.00113869	1	1	0.978362	hypothetical protein PSPTO_0803
PSPTO_4297	367	377	140	151	0.00122357	1	1	0.978362	hypothetical protein PSPTO_4297
PSPTO_3767	123	253	60	82	0.00134463	1	1	0.978362	hypothetical protein PSPTO_3767
PSPTO_0154	417	1093	214	403	0.00191125	1	1	0.978362	hypothetical protein PSPTO_0154
PSPTO_4968	28	44	11	9	0.00328276	0.99	0.99747	0.961325	hypothetical protein PSPTO_4968
PSPTO_2207	405	253	179	100	0.00540898	1	1	0.978362	lipoprotein
PSPTO_2692	174	96	56	52	0.00568399	1	1	0.978362	hypothetical protein PSPTO_2692
PSPTO_3453	199	341	109	120	0.00599658	1	1	0.978362	lipoprotein
PSPTO_1198	290	106	113	53	0.00705555	1	1	0.978362	hypothetical protein PSPTO_1198
PSPTO_1277	56	43	17	16.5	0.00709814	0.986667	0.996025	0.956248	glycine cleavage system H protein
PSPTO_5270	1123	912	613	293	0.00795163	1	1	0.978362	urocanate hydratase
PSPTO_2684	416	328	214	114	0.00913977	1	1	0.978362	hypothetical protein PSPTO_2684
PSPTO_5522	398	821	242	316	0.0145282	1	1	0.978362	hypothetical protein PSPTO_5522
PSPTO_5136	12999	7837	6546	3162.5	0.0169452	1	1	0.978362	50S ribosomal protein L31
PSPTO_3387	1371.5	835	633	405	0.0190704	1	1	0.978362	hypothetical protein PSPTO_3387
PSPTO_B0045	1530	4792	915	2075	0.0201078	1	1	0.978362	PbsX family transcriptional regulator
PSPTO_3174	399	1142	192	536	0.0214324	0.993333	0.998697	0.96662	hypothetical protein PSPTO_3174
PSPTO_4611	1270	2037.5	500	1101	0.0291709	0.993333	0.998697	0.96662	hypothetical protein PSPTO_4611
PSPTO_3352	944	501	482	228	0.0379952	0.85	0.895494	0.789359	translation initiation factor IF-1
PSPTO_1319	141	191	77	79	0.0397388	0.636667	0.704519	0.5629	hypothetical protein PSPTO_1319
PSPTO_1625	48	12	16	5	0.040168	0.59	0.660426	0.515679	hypothetical protein PSPTO_1625
PSPTO_1722	72	55	26	27	0.0404815	0.6	0.669932	0.525741	hypothetical protein PSPTO_1722
PSPTO_4633	117	146	63	59	0.04166	0.596667	0.666767	0.522383	hypothetical protein PSPTO_4633
PSPTO_3099	457	361	224	177	0.0434315	0.676667	0.741755	0.603933	multidrug efflux RND membrane fusion protein MexE
PSPTO_0802	4344	4744.5	2707	1861	0.0496464	0.543333	0.615674	0.469118	30S ribosomal protein S20
PSPTO_3028	142	201	71	94	0.0507234	0.48	0.553924	0.406941	peptidyl-prolyl cis-trans isomerase C
PSPTO_0831	197.5	298.5	124	119	0.0520882	0.47	0.544068	0.39723	hypothetical protein PSPTO_0831
PSPTO_4610	283	421.5	153	197	0.0547173	0.41	0.484321	0.339574	hypothetical protein PSPTO_4610
PSPTO_2404	275	473	170	206	0.0584625	0.366667	0.440496	0.298607	ArsR family transcriptional regulator
PSPTO_4522	112	192	72	75	0.0602668	0.343333	0.416651	0.276796	hypothetical protein PSPTO_4522
PSPTO_0243	11	21	1	7	0.0610717	0.41	0.484321	0.339574	hypothetical protein PSPTO_0243
PSPTO_2272	8421.5	28488	5569	13217.5	0.0613967	0.0233333	0.0581316	0.00916307	outer membrane lipoprotein OprI
PSPTO_3569	282	621	152	304	0.063091	0.286667	0.357961	0.224604	hypothetical protein PSPTO_3569
PSPTO_1419	563	674	360	270	0.0632683	0.183333	0.247514	0.132856	inositol-1-monophosphatase
PSPTO_2366	113	420	74	193	0.069252	0.253333	0.322869	0.194473	lipoprotein
PSPTO_3504	106	134	51	64	0.0699336	0.286667	0.357961	0.224604	endonuclease/exonuclease/phosphatase family protein
PSPTO_4766	257.5	392	155	176	0.0723296	0.166667	0.229172	0.118587	hypothetical protein PSPTO_4766
PSPTO_B0032	1029	1936	689	848	0.07248	0.0366667	0.0760997	0.0172846	mobC protein
PSPTO_4131	202	340	112	161	0.074389	0.206667	0.272913	0.153115	hypothetical protein PSPTO_4131
PSPTO_3076	229	360	146	154	0.0753089	0.173333	0.23653	0.124273	TetR family transcriptional regulator
PSPTO_5271	352	294	217	113	0.0779839	0.11	0.165231	0.0716461	histidine transporter, periplasmic histidine-binding protein
PSPTO_4546	160	534	106	250	0.0799367	0.13	0.188119	0.0878928	hypothetical protein PSPTO_4546
PSPTO_4613	936.5	1346.5	423	770	0.0816389	0.02	0.0534507	0.00732161	C4-dicarboxylate transporter/malic acid transport protein
PSPTO_1628	64	113	39	44	0.0824118	0.256667	0.326399	0.197465	hypothetical protein PSPTO_1628
PSPTO_1124	72	81	37	34	0.0861473	0.216667	0.283707	0.161888	hypothetical protein PSPTO_1124
PSPTO_4161	441	357	253	162	0.0888625	0.0533333	0.0974348	0.0285616	glutaredoxin-like protein
PSPTO_0653	1399	3006	611	1714	0.0903372	0.00333333	0.0277687	0.000391473	bacterioferritin
PSPTO_1532-Contig_11391_687	22	83	16	30	0.0911625	0.24	0.3087	0.182551	[protein-pII] uridylyltransferase [Pseudomonas syringae pv. tomato str. DC3000]
PSPTO_B0025	610	843	305	460	0.0934858	0.00666667	0.0333799	0.00130266	hypothetical protein PSPTO_B0025
PSPTO_2743	165	125	76	72	0.109261	0.0833333	0.133992	0.0507057	MerR family transcriptional regulator
PSPTO_1774	299	89	154	49	0.114909	0.00333333	0.0277687	0.000391473	hypothetical protein PSPTO_1774
PSPTO_2792	66	71	36	30	0.121756	0.103333	0.157507	0.0663254	LexA repressor
PSPTO_4330	49	117	31	50	0.122336	0.11	0.165231	0.0716461	hypothetical protein PSPTO_4330
PSPTO_3389	367	574	243	264	0.12596	0.00333333	0.0277687	0.000391473	lysozyme
PSPTO_1907	436	446	234	240	0.126532	0.00666667	0.0333799	0.00130266	p-hydroxybenzoate hydroxylase
PSPTO_2855	47	124	27	58	0.132228	0.0766667	0.126021	0.0456319	DNA-binding protein
PSPTO_5365	177	178	79	108	0.136178	0.0133333	0.0437521	0.00397538	hypothetical protein PSPTO_5365
PSPTO_3858	118	141	66	68	0.137644	0.03	0.0672453	0.0130942	hypothetical protein PSPTO_3858
PSPTO_3617	26	28	8	14	0.153724	0.106667	0.161376	0.0689793	MarR family transcriptional regulator
PSPTO_1845	19	25	9	7	0.155594	0.116667	0.172906	0.0770165	hypothetical protein PSPTO_1845
PSPTO_0818	100	115	53	59	0.172755	0.02	0.0534507	0.00732161	MarR family transcriptional regulator
PSPTO_1895	17	14	5	5	0.179473	0.1	0.153625	0.063685	hypothetical protein PSPTO_1895
PSPTO_2833	34	38	13	19	0.179703	0.0733333	0.122007	0.0431239	LuxR family transcriptional regulator
PSPTO_1054	21	15	8	4	0.179755	0.0866667	0.137951	0.0532695	OprD family outer membrane protein
PSPTOA0024	51	77	28	36	0.196381	0.0366667	0.0760997	0.0172846	hypothetical protein PSPTOA0024
PSPTO_0779	27	18	11	7	0.201903	0.03	0.0672453	0.0130942	hypothetical protein PSPTO_0779
PSPTO_1856	84	134	58	58	0.20685	0.00333333	0.0277687	0.000391473	AraC family transcriptional regulator
PSPTO_3034	31	31.5	14	14	0.222252	0.0333333	0.0717007	0.0151612	peptidyl-prolyl cis-trans isomerase C
PSPTO_2075	25	56	14	25	0.224769	0.0266667	0.0627255	0.0110916	hypothetical protein PSPTO_2075
PSPTO_2729	15	17	5	7	0.254063	0.0333333	0.0717007	0.0151612	hypothetical protein PSPTO_2729
PSPTO_5625	62	65	25	41	0.256836	0.0166667	0.0486654	0.0055844	binary cytotoxin component
PSPTO_4260	10	13	2	5	0.271113	0.0466667	0.0890159	0.0239357	thioredoxin
PSPTO_B0044	74	61	33	39	0.275141	0.00333333	0.0277687	0.000391473	hypothetical protein PSPTO_B0044
PSPTO_3948	11	13	2	5	0.279368	0.0466667	0.0890159	0.0239357	hypothetical protein PSPTO_3948
PSPTO_3693	14	20	7	6	0.297682	0.02	0.0534507	0.00732161	hypothetical protein PSPTO_3693
PSPTO_3896	30	58	12	33	0.299647	0.01	0.0386753	0.00252968	hypothetical protein PSPTO_3896
PSPTO_4797	50	55	33	22	0.300477	0.00333333	0.0277687	0.000391473	hypothetical protein PSPTO_4797
PSPTO_4364	5	7	1	1	0.303488	0.03	0.0672453	0.0130942	hypothetical protein PSPTO_4364
PSPTO_0825	14	19	4	9	0.318443	0.0166667	0.0486654	0.0055844	hypothetical protein PSPTO_0825
PSPTO_1037	58	49	34	23	0.319373	0.00333333	0.0277687	0.000391473	hypothetical protein PSPTO_1037
PSPTO_4872	40	54.5	24	26	0.329423	0.01	0.0386753	0.00252968	hypothetical protein PSPTO_4872
PSPTO_0098	24	46	16	19	0.334554	0.0133333	0.0437521	0.00397538	hypothetical protein PSPTO_0098
PSPTO_1082	26	42	9	25	0.348806	0.00333333	0.0277687	0.000391473	hypothetical protein PSPTO_1082
PSPTO_1055	10	15	3	6	0.352189	0.0133333	0.0437521	0.00397538	hypothetical protein PSPTO_1055
PSPTO_1967-Contig_10086_280	6	7	1	2	0.356882	0.0233333	0.0581316	0.00916307	hypothetical protein PSPTO_1967
PSPTO_5351	8	27	5	10	0.362542	0.0166667	0.0486654	0.0055844	lipoprotein
PSPTO_2454	39	52.5	20	29	0.366937	0.00333333	0.0277687	0.000391473	formyltetrahydrofolate deformylase
PSPTO_0966	32	46	11	30	0.369337	0.00333333	0.0277687	0.000391473	hypothetical protein PSPTO_0966
PSPTO_2391-Contig_25196_103	11	19	4	8	0.380721	0.00333333	0.0277687	0.000391473	hypothetical protein PSPTO_2391
PSPTO_0485	34	35	16	19	0.389333	0.00333333	0.0277687	0.000391473	transcriptional repressor, LacI family
PSPTO_2644	23	29	13	13	0.395797	0.00333333	0.0277687	0.000391473	MltA-interacting protein
PSPTO_5639	22	23	9	12	0.397236	0.00666667	0.0333799	0.00130266	hypothetical protein PSPTO_5639
PSPTO_0302	10	36	8	13	0.398317	0.0133333	0.0437521	0.00397538	hypothetical protein PSPTO_0302
PSPTO_4955-Contig_12014_215	24	23	10	13	0.414966	0.00333333	0.0277687	0.000391473	rhodanese domain-containing protein/phosphatidylserine decarboxylase
PSPTO_1595-Contig_21358_433	6	6	1	2	0.42235	0.00333333	0.0277687	0.000391473	hypothetical protein PSPTO_1595
PSPTO_B0016-Contig_11584_109	14	33	4	19	0.436673	0.00666667	0.0333799	0.00130266	hypothetical protein PSPTO_B0016
PSPTO_4069	24	37	16	16	0.436826	0.00666667	0.0333799	0.00130266	hypothetical protein PSPTO_4069
PSPTO_0016-scaffold00005_56442	10	17	4	7	0.442425	0.00666667	0.0333799	0.00130266	hypothetical protein PSPTO_0016
PSPTO_0271	15	17	9	5	0.442672	0.00333333	0.0277687	0.000391473	tonB protein
PSPTO_4050-contig01108_429	7	19	4	7	0.451866	0.0133333	0.0437521	0.00397538	hypothetical protein PSPTO_4050
PSPTO_2282-Contig_16620_389	6	12.5	2	4	0.467795	0.00666667	0.0333799	0.00130266	para-aminobenzoate synthase, component I
PSPTO_4190	32	50	14	32	0.472721	0.00333333	0.0277687	0.000391473	hypothetical protein PSPTO_4190
PSPTO_2838	6	14	1	7	0.547006	0.00666667	0.0333799	0.00130266	hypothetical protein PSPTO_2838
