# Supplementary material for: Variable Suites of Non-effector Genes Are Co-regulated in the Type III Secretion Virulence Regulon across the Pseudomonas syringae Phylogeny
Source: PLoS Pathog. 2014 Jan 2;10(1):e1003807. doi: 10.1371/journal.ppat.1003807 (PMC3879358; doi:10.1371/journal.ppat.1003807)
Supplement: Table S3 — Our defined HrpL regulons across various P. syringae after manual curation. (XLSX) [file ppat.1003807.s013.xlsx]

## Sheet: Pph1448A
Putative novel	Genes defined as Known HrpL regulated for Pph1448A	Genes expected to be HrpL-regulated. See Table 2	PHI hrp-box	Query locus tag	median_1:EV norm	median_3:EV norm	median_2:HrpL norm	median_4:HrpL norm	median_Q-val	b_value	Query annotation
	1	1	1	PSPPH_0171	611.5	539	3967	6323	1.68646e-19	1	type III effector HopR1
1				PSPPH_0382	200	204	422	374	0.0481285	0.526667	ATP-dependent protease peptidase subunit
1				PSPPH_0762	84	94	179	231	0.00444723	1	hypothetical protein PSPPH_0762
	1	1	1	PSPPH_0763	249	244	914	1164	6.14297e-10	1	type III helper protein HopAJ1
	1	1	1	PSPPH_0767	216.5	164	1216	2065	2.85672e-20	1	type III effector HopG1
	1	1	1	PSPPH_1264	46	53	900	1286	1.21979e-35	1	type III helper protein HrpW1
	1	1	1	PSPPH_1265	23	15	74	144	5.30347e-11	1	type III chaperone protein ShcM
		1		PSPPH_1267	17	12	28	47	0.0343108	0.606667	type III chaperone protein AvrF
	1	1	1	PSPPH_1269	32	34	161	364	1.07297e-17	1	lytic murein transglycosylase
	1	1	1	PSPPH_1272	103	268	17190	23889	6.66241e-57	1	type III helper protein HrpA2
	1	1		PSPPH_1273	132	191	6074	8192	3.12993e-45	1	type III helper protein HrpZ1
		1		PSPPH_1274	33	41	656	989	2.10781e-35	1	type III secretion component protein HrpB
		1		PSPPH_1275	63	56	946	1269	3.31201e-33	1	type III secretion component protein HrcJ
		1		PSPPH_1276	25	19	155	248	1.2169e-18	1	type III secretion component protein HrpD
		1		PSPPH_1277	26	25	133	270	8.8012e-17	1	type III secretion component protein HrpE
	1	1		PSPPH_1278	20	47.5	1571	4379	9.67928e-58	1	type III secretion component protein HrpF
		1	1	PSPPH_1279	15	18	170	320	2.44847e-25	1	type III secretion component protein HrpG
		1		PSPPH_1280	61	71	1044	1990	1.73913e-36	1	type III outer membrane protein HrcC
		1		PSPPH_1281	32	59	399	944	7.40383e-29	1	type III negative regulator of hrp expression HrpV
		1		PSPPH_1282	23	31	87	122	5.15495e-07	1	type III secretion component protein HrcU
		1		PSPPH_1283	8	7	26	47	2.00412e-05	1	type III secretion component protein HrcT
		1		PSPPH_1284	5	5	22	31	0.000301192	1	type III secretion component protein HrcS
		1		PSPPH_1285	11	14	53	101	7.27406e-10	1	type III secretion system protein
		1		PSPPH_1286	8	11	85	160	2.51571e-19	1	type III secretion component protein HrcQb
		1		PSPPH_1287	8	15	82.5	145	2.82853e-16	1	type III secretion component protein HrcQa
	1	1	1	PSPPH_1288	9	3	60	118	1.56286e-17	1	type III secretion protein HrpP
		1		PSPPH_1289	5	8	126	224	7.00378e-28	1	type III secretion component protein HrpO
		1		PSPPH_1290	46	45	302	514	1.70739e-20	1	type III secretion component protein HrcN
		1		PSPPH_1291	30	24	271	423	6.34508e-25	1	type III secretion component protein HrpQ
		1		PSPPH_1292	97	98	409	705	2.80903e-14	1	type III secretion component protein HrcV
	1	1	1	PSPPH_1293	25.5	24	249	437	3.85545e-26	1	type III secretion component protein HrcJ
	1	1	1	PSPPH_1295	161	136	1158	2163	1.55342e-24	1	type III effector HrpK1
	1	1		PSPPH_1296	50	55	543	1141	2.11444e-30	1	type III effector HopX1
1				PSPPH_1297	112	158	227.5	428	0.000960482	1	serine-aspartate repeat-containing protein
	1	1	1	PSPPH_1443	114.5	91	580	996	8.98154e-19	1	type III effector HopAF1
	1	1	1	PSPPH_1855	90	81	180	217	0.00350959	1	thiamine biosynthesis lipoprotein
1			1	PSPPH_1906	37	40	101	180	5.50861e-07	1	LuxR family DNA-binding response regulator
	1	1		PSPPH_2351	45	46	87	124	0.00788836	0.963333	type III effector HopV1
		1	1	PSPPH_2352	38	31	80	95	0.00282101	0.996667	type III chaperone protein ShcV
	1	1	1	PSPPH_3028	34	29	202	450	5.15225e-22	1	type III effector AvrB4-1
1				PSPPH_3497	13	7	59	135	5.05029e-15	1	transposase, truncated
		1		PSPPH_3498	39	52	493	1056	4.63272e-31	1	type III effector HopF3
	1	1	1	PSPPH_3499	13	13	344	717	1.00255e-41	1	type III effector AvrB4-1
		1		PSPPH_3756	81	77	505.5	858	1.79121e-20	1	hypothetical protein PSPPH_3756
	1	1		PSPPH_3757	63	42	261	453	2.60958e-16	1	hydrolase, haloacid dehalogenase-like family protein
	1	1		PSPPH_3758	77.5	43	443	584	4.42166e-20	1	riboflavin biosynthesis protein RibD domain-containing protein
	1	1	1	PSPPH_3759	266	221	1731	2610	1.47928e-20	1	zinc-binding oxidoreductase
	1	1		PSPPH_4326	197	196	1468	3135	6.24569e-25	1	type III effector HopAE1
1				PSPPH_4359	406.5	487	974	922	0.014437	1	hypothetical protein PSPPH_4359
	1	1	1	PSPPH_4366	38	43	485	868	7.09675e-31	1	type III effector HopI1
	1	1		PSPPH_4991	23	27	211	535	2.20314e-27	1	glycosyl hydrolase family protein
	1	1		PSPPH_5225	69	61	185	212	9.87951e-06	1	type III effector HopAT1
		1		PSPPH_5227	3	3	69	166	9.28663e-27	1	HrpT
	1	1	1	PSPPH_A0010	802	706	3293	4798	2.52743e-12	1	type III effector HopD1
		1		PSPPH_A0011	67	71	135	171	0.010801	0.97	hypothetical protein PSPPH_A0011
	1	1		PSPPH_A0012	1244	1339	2330.5	4658	0.000227743	1	type III effector HopQ1
	1	1	1	PSPPH_A0031	676	781	3587	5657	1.52112e-14	1	type III effector HopAU1
1				PSPPH_A0055	35	30	158	383	2.21705e-18	1	hypothetical protein PSPPH_A0055
	1	1		PSPPH_A0056	510	553	1373	3200	8.03583e-10	1	type III effector HopAV1
1				PSPPH_A0106	734	470	1105	1560	0.00748908	1	hypothetical protein PSPPH_A0106
1				PSPPH_A0108	1860	1596.5	3067	4580	0.0127115	1	adenosylmethionine-8-amino-7-oxononanoate aminotransferase
1				PSPPH_A0109	642	489	1457	2673	7.96008e-08	1	sulfotransferase, putative
1				PSPPH_A0110	841	653	2350	4373	3.93984e-10	1	hypothetical protein PSPPH_A0110
1				PSPPH_A0111	54	27	150	275	5.27154e-12	1	hypothetical protein PSPPH_A0111
1				PSPPH_A0112	441	304	1177	2343	3.1135e-11	1	phosphoglycerate mutase family protein
	1	1	1	PSPPH_A0113	133	117	1824	3292	3.05108e-34	1	syringolide biosynthetic protein AvrD1
	1	1	1	PSPPH_A0120	216.5	166	672	1740	1.23207e-15	1	type III effector AvrB2
	1	1	1	PSPPH_A0122	358	363	2591.5	5964	2.70017e-24	1	type III effector HopAW1
	1	1	1	PSPPH_A0127	1093	1005	1759.5	3165	0.00348932	1	type III effector HopAB1
		1	1	PSPPH_A0129	292	259	1575	2154	1.96707e-16	1	virulence surface antigen protein
	1	1	1	PSPPH_A0133	685	708	1480	2253	0.000176471	1	shikimate kinase
13		58

## Sheet: Pla107
Putative novel	Genes expected to be HrpL-regulated. See Table 2	hrp-box	Query locus tag	median_2:EV norm	median_3:EV norm	median_4:HrpL norm	median_1:HrpL norm	median_Q-val	b_value	Query annotation
1			Lac107_00000090	77	48	161	120	0.024011	0.833333	CRISPR-associated protein (Cas_Csy3).
1			Lac107_00005750	208	81	437	182	0.0419631	0.62	Tfp pilus assembly protein, pilus retraction ATPase PilT, on the mega plasmid
1			Lac107_00006900	574	202	1170	597	0.0365735	0.793333	FtsK/SpoIIIE family, on mega plasmid
1			Lac107_00011190	19	20	63	79	5.3487e-05	1	Uncharacterized conserved protein
	1	1	Lac107_00015550	58	50	134	155	0.00181317	1	Pectate lyase
	1	1	Lac107_00016030	69	104	4351.5	6501	4.45201e-31	1	hypothetical protein
	1	1	Lac107_00016050	5	5	349	463	9.53228e-37	1	hypothetical protein
	1		Lac107_00016060	10	10	593	926	2.88346e-38	1	Tir chaperone protein (CesT).
	1	1	Lac107_00016070	34	38	1644	3251	2.6014e-35	1	hypothetical protein
	1		Lac107_00016080	7	3	95	112	2.48356e-19	1	DspF/AvrF protein.
	1	1	Lac107_00016090	41	46	273	292	4.48538e-12	1	Pathogenicity factor.
	1	1	Lac107_00016100	15	15	802	817	3.57201e-35	1	Predicted soluble lytic transglycosylase fused to an ABC-type amino acid-binding protein
	1		Lac107_00016130	157	308.5	15687.5	17372	4.88619e-27	1	HrpA pilus formation protein.
	1	1	Lac107_00016140	200	326	12530.5	20543	5.93e-26	1	HrpZ.
	1		Lac107_00016150	34.5	57	1838	2943	1.32567e-32	1	type III secretion apparatus protein, YscI/HrpB, C-terminal domain
	1		Lac107_00016160	38	44	1485	2022	1.59617e-31	1	type III secretion apparatus lipoprotein, YscJ/HrcJ family
	1		Lac107_00016170	10	12	400	475	8.29844e-32	1	hypothetical protein
	1		Lac107_00016180	6	9	222	216	1.17675e-26	1	type III secretion apparatus protein, HrpE/YscL family
	1		Lac107_00016190	20	15	1365	909	6.62599e-37	1	HrpF protein.
	1	1	Lac107_00016200	8	16	443	717	1.70065e-34	1	hypothetical protein
	1		Lac107_00016210	69.5	92	2519	3858	2.10098e-28	1	type III secretion outer membrane pore, YscC/HrcC family
	1		Lac107_00016220	6	10	200	231	7.61951e-26	1	hypothetical protein
	1		Lac107_00016230	35	38	922	981	1.98881e-27	1	hypothetical protein
	1		Lac107_00016240	15	11	266	261	4.25844e-24	1	type III secretion protein, YscU/HrpY family
	1		Lac107_00016250	3	5	48	27	1.42169e-08	1	type III secretion protein SpaR/YscT/HrcT
	1		Lac107_00016260	1	2	27	28	1.24936e-08	1	type III secretion protein, HrpO family
	1		Lac107_00016270	5	5	57	64	2.1429e-12	1	type III secretion apparatus protein, YscR/HrcR family
	1		Lac107_00016280	1	2	121	107	2.93198e-26	1	Flagellar motor switch/type III secretory pathway protein
	1		Lac107_00016290	3	5	62	82	7.73841e-16	1	hypothetical protein
	1	1	Lac107_00016300	4	4	59	87	2.4842e-16	1	hypothetical protein
	1		Lac107_00016310	4	3	123	134	1.72442e-24	1	Type III secretion protein YscO.
	1		Lac107_00016320	19	16	306	455	1.09804e-25	1	ATPase FliI/YscN family
	1		Lac107_00016330	13	12	246	347	2.1275e-26	1	type III secretion apparatus protein, YscD/HrpQ family
	1		Lac107_00016340	33	41	432	451	4.52644e-19	1	type III secretion protein, HrcV family
	1	1	Lac107_00016350	12	7	189	266	2.43522e-25	1	type III secretion regulator YopN/LcrE/InvE/MxiC
	1	1	Lac107_00016370	39	47	793	1164	8.65489e-26	1	hypothetical protein
	1	1	Lac107_00016380	59	82	4863	7577	9.07471e-34	1	hypothetical protein
	1		Lac107_00016390	13	22	1276.5	1932	2.31519e-39	1	Tir chaperone protein (CesT).
1			Lac107_00019220	30	38	328.5	158	5.70857e-13	1	hypothetical protein
	1	1	Lac107_00019230	199	244	1701	1888	1.95274e-12	1	Membrane protein TerC, possibly involved in tellurium resistance
1			Lac107_00021260	20	17.5	52	60	0.00194772	1	Sugar phosphate permease
1			Lac107_00025050	16	8	51.5	39	0.000348991	1	AraC-type DNA-binding domain-containing proteins
1			Lac107_00025060	17.5	9	86	81	1.86847e-09	1	Phosphopantetheinyl transferase
1		1	Lac107_00025070	78	50	288	277	5.37414e-08	1	non-ribosomal peptide synthetase terminal domain of unknown function
1			Lac107_00025090	49	30	239	346	1.75142e-13	1	N-acetylglutamate synthase and related acetyltransferases
	1		Lac107_00025100	41	42	4533.5	5294	9.56742e-38	1	Acetylornithine deacetylase/Succinyl-diaminopimelate desuccinylase and related deacylases
	1		Lac107_00028620	28	42	4168	6232	2.45825e-39	1	Protein of unknown function (DUF1826).HopAZ1
	1	1	Lac107_00029020	79	130	7389	6573	1.64193e-30	1	hypothetical protein HopE1
	1	1	Lac107_00029380	30	25	197	200	6.84638e-13	1	Membrane-associated lipoprotein involved in thiamine biosynthesis
	1		Lac107_00039820	50	50	164	250	2.53984e-07	1	Transcriptional regulator
	1	1	Lac107_00039830	26	34	1597	2464	6.40162e-36	1	AvrPtoB E3 ubiquitin ligase.
1			Lac107_00040990	29	30	61	87	0.0138245	0.913333	Thioesterase domains of type I polyketide synthases or non-ribosomal peptide synthetases
	1	1	Lac107_00043500	22	29	391	487	3.05645e-23	1	DnaJ-class molecular chaperone with C-terminal Zn finger domain
	1	1	Lac107_00043950	29	46	2730	3714	1.29217e-36	1	Salmonella virulence-associated 28kDa protein.
1			Lac107_00048300	12	13	145	137	1.08529e-16	1	Predicted amidohydrolase
	1	1	Lac107_00053020	110	158.5	13143.5	11403	8.80113e-31	1	Central core of the bacterial effector protein AvrPto.
	1	1	Lac107_00053090	813	647	26269	24715	3.77283e-19	1	hypothetical protein, hopAF1
1			Lac107_00053100	592	676	1817	1804	0.00359777	1	Site-specific recombinases, DNA invertase Pin homologs
1			Lac107_00053540	7	7	76	104	4.18397e-15	1	Site-specific recombinases, DNA invertase Pin homologs
	1	1	Lac107_00053590	317	342	6157	8994	1.66356e-19	1	hypothetical protein, hopAE
1			Lac107_00053650	529	562.5	1286	1427	0.0180255	1	Adenosylmethionine-8-amino-7-oxononanoate aminotransferase
1			Lac107_00053660	386	323	1168	1205	0.000147314	1	hypothetical protein
1			Lac107_00053670	366	310	1409	1488	1.85287e-06	1	Probable taurine catabolism dioxygenase
1			Lac107_00053680	282	273	1385	1216	2.2866e-07	1	Fructose-2,6-bisphosphatase
	1	1	Lac107_00053690	97	175	6757	5344	4.77116e-27	1	Pseudomonas avirulence D protein (AvrD).
	1	1	Lac107_00053710	99	121	672	796	1.02013e-11	1	hypothetical protein, hopAO
	1		Lac107_00054590	68	63	167	172	0.00289442	1	Transcriptional regulators
1			Lac107_00056370	25	26	63	68	0.0121322	0.923333	prepilin-type N-terminal cleavage/methylation domain
1			Lac107_00056380	87	69	180	178	0.0158248	0.946667	glycine oxidase ThiO
	1	1	Lac107_00057890	9.5	13	863	1139	1.23894e-39	1	YopJ Serine/Threonine acetyltransferase.HopZ2
	1		Lac107_00058290	83	94.5	2446.5	3491	7.59779e-27	1	Threonine dehydrogenase and related Zn-dependent dehydrogenases
	1	1	Lac107_00058300	16	25	348	498	2.91163e-25	1	Pyrimidine reductase, riboflavin biosynthesis
	1		Lac107_00058310	9	11	174	245	6.16394e-24	1	haloacid dehalogenase superfamily, subfamily IA, variant 3 with third motif having DD or ED/haloacid dehalogenase superfamily, subfamily IA, variant 1 with third motif having Dx(3-4)D or Dx(3-4)E
	1		Lac107_00058320	4	10	134	183	9.14579e-23	1	Uncharacterized conserved protein
	1		Lac107_00058330	54	48	253	336	9.94267e-11	1	Fucose permease
	1	1	Lac107_00058400	21	26	466	504	1.14028e-25	1	hypothetical protein,HopBD1
	1	1	Lac107_00058410	31	32	1812	1939	6.61857e-35	1	cysteine protease domain, YopT-type, HopAW1
1		1	Lac107_00061520	53	65	226	264	2.11179e-07	1	PAS domain S-box
1			Lac107_00061530	40	37	369	509	1.80203e-18	1	Response regulator containing a CheY-like receiver domain and an HTH DNA-binding domain
1		1	Lac107_00066020	49	65	636	496	1.02503e-16	1	Arabinose efflux permease
	1		Lac107_00066030	30	53	3503	5690	1.55431e-37	1	N-Dimethylarginine dimethylaminohydrolase
	1		Lac107_00066040	14	25	1199	2067	1.67415e-38	1	hypothetical protein
	1		Lac107_00066050	31	35	2384.5	3099	8.38908e-37	1	hypothetical protein
1			Lac107_00066350	1	3	23	17	3.82058e-05	1	Phosphopantetheine attachment site.
1			Lac107_00066360	11	9	46	44	4.70713e-05	1	Condensation domain.
1			Lac107_00066420	12	12	37	41	0.00401534	0.956667	Predicted dinucleotide-binding enzymes
	1		Lac107_00066440	44	68	11415.5	13594	1.96907e-38	1	cysteine protease domain, YopT-type, avrPphB
	1	1	Lac107_00066600	36	39	1501	2220	5.17319e-33	1	YopJ Serine/Threonine acetyltransferase. HopZ4, annotated as outer protein J
1			Lac107_00067990	28	30	80	115	5.79507e-05	1	Transposase and inactivated derivatives, IS5 family
1			Lac107_00068010	13	6	51	50	9.42987e-07	1	hypothetical protein
28	62

## Sheet: PsyB728a
Putative novel	Genes expected to be HrpL-regulated. See Table 2	hrp-box	Query locus tag	median_3:EV norm	median_4:EV norm	median_1:HrpL norm	median_2:HrpL norm	median_Q-val	b_value	Query annotation
1			Psyr_0026	236	205	630	589	1.55955e-09	1	Sulfate transporter/antisigma-factor antagonist STAS:sulphate transporter
1			Psyr_0027	158	127	560	478	1.64018e-14	1	hypothetical protein Psyr_0027
1			Psyr_0499	261	152	363	340.5	0.0429833	0.633333	Urea amidolyase-related protein
1			Psyr_0678	233	133	555	122.5	0.00595679	1	beta alanine--pyruvate transaminase
1			Psyr_0679	275	142	678	160	0.000518585	1	methylmalonate-semialdehyde dehydrogenase
1		1	Psyr_0737	174	175	2165	1293	1.00456e-46	1	putative transmembrane protein
	1	1	Psyr_0738	120	94	2069	1147	1.60141e-59	1	type III effector protein AvrRpm1
	1		Psyr_0778	56	50	594	385	5.83749e-35	1	type III effector HopAG1
	1		Psyr_0779	134	112	760	469	4.91155e-22	1	type III effector HopAH1
	1	1	Psyr_1183	141	123	5174	4092	3.23549e-100	1	type III effector HopAA1
	1	1	Psyr_1184	68	56	4975	2880	6.09263e-119	1	type III helper protein HrpW1
	1	1	Psyr_1185	11	5	73	50	4.28052e-12	1	effector locus protein
	1		Psyr_1186	260	319	590	480	0.00332269	1	type III effector HopM1
	1	1	Psyr_1187	341	368	728	569	0.00335372	1	DspFAvrF
	1	1	Psyr_1188	422	361	1401	841	4.3139e-11	1	type III effector protein AvrE1
	1	1	Psyr_1189	61	65	317	185.5	1.67676e-13	1	SLT:MLTD_N
	1	1	Psyr_1192	286	153	18271	10372.5	4.63618e-138	1	type III helper protein HrpA2
	1		Psyr_1193	390	317	15797	10941.5	1.35708e-113	1	type III helper protein HrpZ1
	1		Psyr_1194	55	38	1584	1180	2.93421e-78	1	type III secretion protein HrpB
	1		Psyr_1195	95	67	1954	1465	4.25249e-71	1	type III secretion protein HrcJ
	1		Psyr_1196	24	34	517	437	1.94583e-47	1	type III secretion protein HrpD
	1		Psyr_1197	27	24	231	200	2.91034e-25	1	type III secretion protein HrpE
	1		Psyr_1198	34	21	746	401	3.39212e-55	1	type III secretion protein HrpF
	1	1	Psyr_1199	44	36	845	617	5.95648e-56	1	type III secretion protein HrpG
	1		Psyr_1200	147	112	1932	1498	4.40679e-56	1	outer-membrane type III secretion protein HrcC
	1		Psyr_1201	9	12	203	114	3.75413e-29	1	type III secretion protein HrpT
	1		Psyr_1202	30	21	433	281	5.99591e-40	1	negative regulator of hrp expression HrpV
	1		Psyr_1205	23	20	110	81	4.14923e-10	1	type III secretion protein HrcU
	1		Psyr_1206	10	6	134	104	4.65101e-25	1	type III secretion protein HrcT
	1		Psyr_1207	2	8	75	41	2.2301e-14	1	type III secretion protein HrcS
	1		Psyr_1208	19	20	304	185.5	8.02626e-33	1	type III secretion system protein
	1		Psyr_1209	16	11	323	208	6.42813e-41	1	type III secretion protein HrcQb
	1		Psyr_1210	26	20	325	304	9.52449e-38	1	type III secretion protein HrcQa
	1	1	Psyr_1211	10	9	246	165	4.67476e-38	1	type III secretion protein HrpP
	1	1	Psyr_1212	10	9	180	125	1.05861e-29	1	type III secretion protein HrpO
	1		Psyr_1213	76	65	524	332	1.4741e-24	1	type III secretion cytoplasmic ATPase HrcN
	1		Psyr_1214	85	71	513	331	6.13781e-22	1	type III secretion protein HrpQ
	1		Psyr_1215	149	161	850	634	8.92612e-22	1	Type III secretion protein HrcV
	1	1	Psyr_1216	34	31	219	134	1.86806e-16	1	type III secretion protein HrpJ
	1	1	Psyr_1218	103	90	1677	957	1.06058e-54	1	type III helper protein HrpK1
	1		Psyr_1219	228	180	3591	2069	3.31252e-61	1	type III effector protein AvrB3
	1		Psyr_1220	175	167	1392	887	2.41866e-32	1	type III effector HopX1
	1	1	Psyr_1225	26	21	128	77	3.46362e-10	1	hypothetical protein Psyr_1225
	1	1	Psyr_1889	69	41	577	343	2.73821e-32	1	type III effector HopH1
	1	1	Psyr_1890	116	112	519	372	2.16847e-15	1	type III effector HopAP1
	1	1	Psyr_3813	481	496	1448	1130.5	1.20022e-09	1	type III effector HopAF1
	1	1	Psyr_3839	122	106.5	632	392	6.81178e-19	1	type III helper protein HopAK1
	1		Psyr_4269	201	206	3338	2384.5	7.62806e-62	1	type III effector HopAE1
	1	1	Psyr_4326	80	83	654	411	1.11635e-27	1	type III effector HopI1
	1	1	Psyr_4659	691	604	3022	2058	9.04811e-20	1	type III effector HopAB1
	1	1	Psyr_4919	74	69	3880	2341.5	1.42133e-102	1	type III effector protein AvrPto1
6	45
				Genes expected to be HrpL-regulated. See Table 2

## Sheet: Pjap
Putative novel	Genes expected to be HrpL-regulated. See Table 2	hrp-box	Query locus tag	median_1:EV norm	median_2:EV norm	median_4:HrpL norm	median_3:HrpL norm	median_Q-val	b_value	Query annotation
	1	1	Pjap_00002060	13.5	24	1496	2282	5.4514e-141	1	cysteine protease domain, YopT-type
	1	1	Pjap_00004010	29	40	693	773	9.85187e-73	1	DnaJ-class molecular chaperone with C-terminal Zn finger domain
	1	1	Pjap_00007040	43	49	2703	2467	1.63939e-133	1	hypothetical protein, type III effector HopAA1
	1	1	Pjap_00007050	28	13	1471	1533	1.30468e-125	1	Pectate lyase.
	1		Pjap_00007060	1	6	111	169	4.218e-41	1	hypothetical protein, type III secretion protein HrpT
	1	1	Pjap_00007070	23	24	474	499	1.95561e-63	1	hypothetical protein, type III effector HopM1
	1		Pjap_00007080	23	12	612	717	7.23363e-85	1	DspF/AvrF protein.
	1	1	Pjap_00007090	64	74	412.5	419	1.01529e-29	1	Pathogenicity factor.
	1	1	Pjap_00007100	27.5	29	195	212	3.96443e-26	1	Soluble lytic murein transglycosylase and related regulatory proteins (some contain LysM/invasin domains)
	1		Pjap_00007130	161	170	13547.5	15424	8.94008e-189	1	HrpA pilus formation protein.
	1	1	Pjap_00007140	112	109	4501	6450	1.56312e-144	1	HrpZ.
	1		Pjap_00007160	21	30	614.5	947	2.66302e-84	1	type III secretion apparatus protein, YscI/HrpB, C-terminal domain
	1		Pjap_00007170	58.5	51	894	1269	1.47053e-78	1	type III secretion apparatus lipoprotein, YscJ/HrcJ family
	1		Pjap_00007180	22	17	268	434	6.18231e-53	1	hypothetical protein, type III secretion component protein HrpD
	1		Pjap_00007190	19	14	155.5	187	5.8034e-30	1	type III secretion apparatus protein, HrpE/YscL family
	1		Pjap_00007200	9	7	271	357	2.04078e-62	1	HrpF protein.
	1	1	Pjap_00007210	11	20	369	364	3.07315e-59	1	hypothetical protein
	1	1	Pjap_00007230	83	91	1020	1199	8.17128e-64	1	type III secretion outer membrane pore, YscC/HrcC family
	1		Pjap_00007240	6	11	160	269	1.95472e-46	1	hypothetical protein
	1		Pjap_00007250	9	13	186	273	1.24912e-45	1	hypothetical protein
1			Pjap_00007260	3.5	5	14	21	0.021549	0.773333	hypothetical protein
	1		Pjap_00007270	24	30	66	63	0.00234574	0.983333	Flagellar biosynthesis pathway, component FlhB
	1		Pjap_00007280	9	11	265	365.5	1.10756e-59	1	hypothetical protein
	1		Pjap_00007290	6.5	5	239	311.5	7.61543e-61	1	Flagellar hook-length control protein FliK.
	1		Pjap_00007300	6	15	268.5	312	5.98229e-56	1	hypothetical protein
	1		Pjap_00007320	9	15	122	162	1.87646e-28	1	Flagellar biosynthesis/type III secretory pathway ATPase
	1		Pjap_00007330	14	9	134	192	5.30198e-33	1	hypothetical protein
	1		Pjap_00007350	12	16	102	152	2.8365e-23	1	Type III secretory pathway, component EscV
	1	1	Pjap_00007360	24	24	234	264	2.08823e-35	1	type III secretion regulator YopN/LcrE/InvE/MxiC
	1	1	Pjap_00007380	32	40	728	910	1.82002e-77	1	hypothetical protein
1			Pjap_00007400	15	15	119	191	5.78421e-28	1	hypothetical protein
	1		Pjap_00007410	27	23	433.5	485	3.24011e-59	1	YopJ Serine/Threonine acetyltransferase.
	1	1	Pjap_00007420	26	21	730	979	1.20007e-90	1	Tir chaperone protein (CesT).
	1	1	Pjap_00010400	191	215	411	454	3.5252e-06	1	Pectate lyase
1			Pjap_00011530	87	94	176	239	5.3387e-06	1	Transcriptional regulators
1			Pjap_00011550	17	18	33	50	0.0270118	0.69	FimV C-terminal domain
1			Pjap_00016390	447	336	932	1028.5	1.19882e-10	1	hypothetical protein
1			Pjap_00016460	103	91	212	175	0.000580106	1	Zonula occludens toxin
	1		Pjap_00016720	230	241	8656	13060	3.86354e-151	1	hypothetical protein
1		1	Pjap_00043790	43	40	576	706	1.44853e-61	1	Methyltransferase small domain.
	1		Pjap_00049370	9	8	98	145	2.49082e-28	1	type III secretion protein SpaR/YscT/HrcT
	1		Pjap_00061570	155	136	384.5	549	1.33158e-14	1	Membrane protein TerC, possibly involved in tellurium resistance
	1	1	Pjap_00067570	56.5	55	2846	2750	1.76354e-131	1	hypothetical protein
1			Pjap_00076580	16	17	39	40	0.0436362	0.556667	Site-specific recombinase XerD
	1		Pjap_00076700	6	1	33	52	1.22411e-12	1	type III secretion protein, HrpO family
	1		Pjap_00085340	7	7	112	158	1.16771e-33	1	type III secretion apparatus protein, YscR/HrcR family
8	38

## Sheet: Por
Putative novel	Genes expected to be HrpL-regulated. See Table 2	hrp-box	Query locus tag	median_1:EV norm	median_3:EV norm	median_2:HrpL norm	median_4:HrpL norm	median_Q-val	b_value	Query annotation
	1	1	PORcurated_00042	49	69	7365	2890	1.59994e-46	1	Avirulence protein.
1			PORcurated_00043	23	23	95	40	0.000194171	1	Uncharacterized protein conserved in bacteria
	1	1	PORcurated_00044	25	26	717	118	4.67852e-29	1	hypothetical protein, hopBF1
1			PORcurated_00382	10	5	33	20	0.0025078	1	ABC-type uncharacterized transport system, permease component
	1	1	PORcurated_00488	75	59	671	449.5	2.09182e-19	1	Membrane-associated lipoprotein involved in thiamine biosynthesis
1		1	PORcurated_00518	17	27	3849	1693	2.48744e-54	1	hypothetical protein
1			PORcurated_00519	4	5	333	146	1.85869e-38	1	hypothetical protein
1			PORcurated_00520	11	30	417	145	8.1682e-26	1	Arabinose efflux permease
	1		PORcurated_00549	4	1	289	153	4.00706e-40	1	hypothetical protein
	1		PORcurated_00550	12	23	2886	1236	2.86878e-54	1	hypothetical protein
	1	1	PORcurated_00597	11	13	1374	266	1.88829e-48	1	HrpA pilus formation protein.
	1	1	PORcurated_00599	400	471	7668	2665	2.81097e-19	1	hypothetical protein
1			PORcurated_00948	32	30	100	67	0.000325732	1	Protein of unknown function (DUF3392).
1		1	PORcurated_01245	74	99	1219	433	6.12701e-21	1	hypothetical protein
	1		PORcurated_01246	0	1	68	11	1.44919e-15	1	hypothetical protein
	1	1	PORcurated_01247	40	48	2438	265	9.15761e-38	1	hypothetical protein
	1		PORcurated_01248	152	163	1054	280	9.8503e-10	1	hypothetical protein
	1	1	PORcurated_01251	92	134	412	246	1.03775e-05	1	Predicted protein-tyrosine phosphatase
	1		PORcurated_01252	61	57	278	118	3.10456e-07	1	hypothetical protein
	1		PORcurated_01253	313	363	3280	1222	8.28683e-14	1	hypothetical protein
1			PORcurated_01255	35	47	239	105	1.93758e-09	1	hypothetical protein
	1		PORcurated_01258	130	113	296	251	0.00238744	1	Putative threonine efflux protein
	1		PORcurated_01259	39	61	376	162	5.43516e-13	1	Predicted metal-dependent hydrolases related to alanyl-tRNA synthetase HxxxH domain
	1		PORcurated_01260	76	72	305	187	3.35612e-07	1	Predicted thioesterase involved in non-ribosomal peptide biosynthesis
	1		PORcurated_01261	17	31	291	120	1.115e-18	1	hypothetical protein
	1		PORcurated_01262	36	59	1329	425	5.64805e-31	1	chlorinating enzymes
	1		PORcurated_01263	135	140	1307	432	8.2521e-15	1	Non-ribosomal peptide synthetase modules and related proteins
	1		PORcurated_01264	105	95	662	405	5.78602e-13	1	Predicted hydrolases or acyltransferases (alpha/beta hydrolase superfamily)
	1		PORcurated_01265	13	13	1064	324	7.45045e-45	1	Phosphopantetheine attachment site.
	1	1	PORcurated_01268	95	92	556	218	9.50596e-10	1	Signal transduction histidine kinase
	1		PORcurated_01269	8	11	168	49	1.95e-18	1	Response regulator containing a CheY-like receiver domain and an HTH DNA-binding domain
	1		PORcurated_01270	6	8	350	59	3.346e-32	1	hypothetical protein
	1		PORcurated_01616	66	89	913	406	1.33791e-19	1	Pectate lyase
1			PORcurated_01634	102	113	281	199	0.00245787	1	hypothetical protein
1		1	PORcurated_01635	10	12	211	133	1.39622e-24	1	Putative threonine efflux protein
	1	1	PORcurated_01636	39	37	88	69	0.0283479	0.766667	hypothetical protein
1			PORcurated_01683	30	30	89	63	0.000988577	1	Predicted symporter
	1		PORcurated_01702	69	70	638	385	1.11252e-17	1	Transcriptional regulators
1			PORcurated_01703	40	38	78	93	0.0102385	0.983333	FimV C-terminal domain
	1	1	PORcurated_01933	47	68	3428	1593	8.59567e-41	1	hypothetical protein
	1		PORcurated_01934	113	128	1816	853	2.72719e-22	1	hypothetical protein
	1		PORcurated_01935	146	270	1696	747	2.77141e-13	1	hypothetical protein
1			PORcurated_01937	87	82	263	193	5.76962e-05	1	AraC-type DNA-binding domain-containing proteins
1			PORcurated_01938	9	10	25	25	0.0361439	0.586667	Domain of unknown function (DUF3412).
1			PORcurated_02135	74	73	204	110	0.00744694	1	Transcriptional regulator
	1	1	PORcurated_02697	60.5	66	3203	1290	3.22238e-38	1	hypothetical protein
	1	1	PORcurated_02698	9	9	2208	792	4.54331e-58	1	Tir chaperone protein (CesT).
	1		PORcurated_02699	71	95	3126	1041	2.13429e-33	1	hypothetical protein
	1		PORcurated_02700	15	22	209	98	2.94164e-17	1	DspF/AvrF protein.
	1	1	PORcurated_02703	73	117	731	262	9.88128e-13	1	Pathogenicity factor.
	1	1	PORcurated_02704	77	66	850	313	6.09886e-19	1	Soluble lytic murein transglycosylase and related regulatory proteins (some contain LysM/invasin domains)
	1	1	PORcurated_02707	34	79	14954	5511	3.05469e-51	1	HrpA pilus formation protein.
	1		PORcurated_02708	414	314	28112	12301	7.51928e-33	1	HrpZ.
	1		PORcurated_02709	24	49	2815	1321.5	3.8036e-45	1	type III secretion apparatus protein, YscI/HrpB, C-terminal domain
	1		PORcurated_02710	42	90	3621	1542.5	5.43349e-39	1	type III secretion apparatus lipoprotein, YscJ/HrcJ family
	1		PORcurated_02711	37	46	1190	602	1.97291e-33	1	hypothetical protein
	1		PORcurated_02712	12	18	353	163	2.68941e-28	1	type III secretion apparatus protein, HrpE/YscL family
	1		PORcurated_02713	10	25	5004	2547	5.28579e-59	1	HrpF protein.
	1		PORcurated_02714	12	16	2335	1179	5.20951e-55	1	hypothetical protein
	1	1	PORcurated_02715	88	142	10722	5056	6.85768e-41	1	type III secretion outer membrane pore, YscC/HrcC family
	1		PORcurated_02716	14	14	617	344	4.91197e-39	1	hypothetical protein
	1		PORcurated_02717	34	32	1081	727	9.96183e-37	1	hypothetical protein
	1		PORcurated_02718	55	41	439	246	4.23389e-17	1	type III secretion protein, YscU/HrpY family
	1		PORcurated_02719	9	12.5	361	174	1.03664e-32	1	type III secretion protein SpaR/YscT/HrcT
	1		PORcurated_02721	13	12	453	223	8.55065e-35	1	type III secretion apparatus protein, YscR/HrcR family
	1		PORcurated_02722	5	12	339	213	1.09203e-35	1	Flagellar motor switch/type III secretory pathway protein
	1		PORcurated_02723	7	10	531	297	6.72344e-42	1	hypothetical protein
	1	1	PORcurated_02724	7	13	461	245	4.29282e-38	1	hypothetical protein
	1		PORcurated_02725	6	5	382	165	1.24345e-39	1	hypothetical protein
	1		PORcurated_02726	22	21	806	415	4.32905e-37	1	ATPase FliI/YscN family
	1		PORcurated_02727	20	23	1521	873	6.45792e-46	1	type III secretion apparatus protein, YscD/HrpQ family
	1		PORcurated_02728	62	59	2182	1139	1.69072e-35	1	type III secretion protein, HrcV family
	1	1	PORcurated_02729	14	23	979	505	4.8561e-42	1	type III secretion regulator YopN/LcrE/InvE/MxiC
	1		PORcurated_02731	28	54	5284	2036.5	1.4473e-48	1	hypothetical protein
1			PORcurated_02732	13	7	488	182	3.7425e-37	1	hypothetical protein
	1		PORcurated_02780	162.5	197	3253	1325	7.78804e-23	1	AvrPtoB E3 ubiquitin ligase.
1			PORcurated_02781	40	45	402	219	2.38763e-17	1	hypothetical protein
1		1	PORcurated_02784	86	105	2961	1159	3.09682e-31	1	hypothetical protein
	1		PORcurated_02946	99	125	1593	476	4.86124e-20	1	Inosine-uridine nucleoside N-ribohydrolase
	1	1	PORcurated_02948	72	88	5199	1736	3.68236e-39	1	Coenzyme F390 synthetase
	1	1	PORcurated_02949	29	55	544	265	2.08822e-21	1	Na+-driven multidrug efflux pump
1			PORcurated_02950	2	6	39	6	0.000276276	1	hypothetical protein
	1		PORcurated_02951	69	97	13991	2798	1.54328e-45	1	hypothetical protein
1		1	PORcurated_02977	118	193	485	436	8.53301e-06	1	Indole-3-glycerol phosphate synthase
	1	1	PORcurated_03205	15	20	1541	385	3.82124e-46	1	Central core of the bacterial effector protein AvrPto.
	1	1	PORcurated_03207	6	8	3000	589	2.41654e-61	1	Avirulence protein.
1			PORcurated_03296	25	28	51	68	0.0152104	0.9	Helix-turn-helix.
1		1	PORcurated_03530	41	53	1078	557	3.03008e-30	1	hypothetical protein
1			PORcurated_03665	87.5	104	244	149	0.0131484	1	Transcriptional regulator
	1		PORcurated_04163	36	46	1268	408	1.52339e-32	1	Acyl-CoA synthetases (AMP-forming)/AMP-acid ligases II
	1		PORcurated_04164	11	11	170	60	5.76365e-18	1	Acyl carrier protein
	1		PORcurated_04165	10	14	456	148	1.8963e-33	1	3-hydroxymyristoyl/3-hydroxydecanoyl-(acyl carrier protein) dehydratases
	1		PORcurated_04166	45	51	800	392	2.25392e-25	1	3-oxoacyl-(acyl-carrier-protein) synthase
	1		PORcurated_04167	16	24	245	98	8.87105e-18	1	hypothetical protein
	1		PORcurated_04168	24	34	322	157	1.86824e-18	1	Acyl-CoA synthetases (AMP-forming)/AMP-acid ligases II
	1		PORcurated_04170	152	188	577	409.5	1.37839e-05	1	short chain dehydrogenase./Alcohol dehydrogenase GroES-like domain./Acyl transferase domain./Zinc-binding dehydrogenase.
	1		PORcurated_04172	74	74	218	150	0.000334504	1	Polyketide synthase modules and related proteins
	1		PORcurated_04175	15	18	53	61	2.33597e-05	1	hypothetical protein
	1		PORcurated_04177	7	10	43	27	7.72634e-05	1	Zn-dependent alcohol dehydrogenases
	1		PORcurated_04179	88	98	1274	397	4.93775e-20	1	hypothetical protein
1		1	PORcurated_04371	114	115	607	588	1.56582e-12	1	hypothetical protein
1		1	PORcurated_04640	64	73	1640	407	1.71823e-27	1	hypothetical protein
1		1	PORcurated_04644	18	23	890	325	1.15919e-37	1	Methyltransferase small domain.
1			PORcurated_04645	103	90	748	366	4.15513e-14	1	Acetyltransferases
1			PORcurated_04646	9	5	89	38	5.75235e-13	1	Glycine/D-amino acid oxidases (deaminating)
1			PORcurated_04648	11	17	132	80.5	2.35109e-14	1	hypothetical protein
	1		PORcurated_04652	89	83	585	134	6.1481e-10	1	ADP-ribose pyrophosphatase
	1		PORcurated_04653	61	52	388	105	1.97475e-10	1	Cellulase (glycosyl hydrolase family 5).
	1		PORcurated_04654	19	32	203	49	1.18584e-10	1	Salmonella virulence-associated 28kDa protein.
1			PORcurated_04655	56	63	405	86	1.41955e-09	1	hypothetical protein
	1	1	PORcurated_05075	49	47	780	379	6.52616e-25	1	hypothetical protein
1			PORcurated_05497	394	391	949	687	0.0168061	1	amino acid adenylation domain
1			PORcurated_05567	1	0	19	6	0.000102073	1	hypothetical protein
	1		PORcurated_05573	240	244	1409	765	5.69088e-10	1	hypothetical protein
32	82

## Sheet: Pto
Putative novel	Genes expected to be HrpL-regulated. See Table 2	Genes defined as Known HrpL-regulated for PtoDC3000	hrp-box	Query locus tag	median_1:EV norm	median_4:EV norm	median_2:HrpL norm	median_3:HrpL norm	median_Q-val	b_value	Query annotation
	1	1	1	PSPTO_0061	25	31	316	448	1.74691e-22	1	type III effector HopY1
	1		1	PSPTO_0370	70	60	181	196	0.00017879	1	MATE efflux family protein
	1	1	1	PSPTO_0371	172	160	2954	3083	8.20426e-29	1	indoleacetate-lysine ligase
	1			PSPTO_0501	24	34	49	100	0.00894086	0.953333	type III effector HopU1
	1	1	1	PSPTO_0503	21	59	386	1005	1.94535e-27	1	type III chaperone protein ShcF
	1		1	PSPTO_0524	71	99	405	526	1.21786e-11	1	peptidase, M20/M25/M40 family
	1	1	1	PSPTO_0588	8	9	379	784	9.39392e-42	1	type III effector HopH1
	1	1	1	PSPTO_0589	56	86	1475	3458	1.04115e-38	1	type III effector HopC1
1				PSPTO_0829	794	865.5	1713	2036	0.00825463	1	clpB protein
	1	1	1	PSPTO_0834	77	90	1587	1618	1.26796e-29	1	alcohol dehydrogenase, zinc-containing protein
	1	1		PSPTO_0835	27	26	518	573	1.33002e-28	1	ribD C-terminal domain-containing protein
	1	1		PSPTO_0836	24	35	399	583	6.4067e-26	1	hypothetical protein PSPTO_0836
	1			PSPTO_0837	19	32	453	922.5	4.08682e-33	1	hypothetical protein PSPTO_0837
	1			PSPTO_0838	157	177	837	1101	1.27453e-12	1	major facilitator family transporter
1				PSPTO_0851	100	105	198	249	0.0157945	0.99	hypothetical protein PSPTO_0851
	1	1	1	PSPTO_0852	207	264	574	709	0.000234669	1	type III helper protein HopAJ1
1				PSPTO_0871	209	200	541	598	0.000151224	1	macrolide efflux protein
	1		1	PSPTO_0873	88	103	1931	2254	1.03906e-31	1	amidinotransferase family protein
	1			PSPTO_0874	62	73	762	813	5.65745e-22	1	nikkomycin biosynthesis domain-containing protein
	1	1		PSPTO_0875	67	72	608	866	1.26779e-20	1	hypothetical protein PSPTO_0875
	1	1	1	PSPTO_0876	220	292	434	631	0.0270724	0.94	type III effector HopD1
	1	1	1	PSPTO_0877	179	213	2062	4107	1.22621e-26	1	type III effector HopQ1-1
	1	1	1	PSPTO_0883	734	822	2790	3079	2.63365e-07	1	type III effector HopR1
	1	1		PSPTO_0901	12	19	62	67	1.18355e-05	1	type III effector HopAG1
	1	1	1	PSPTO_1369	31	30	685	1307	1.17217e-36	1	type III chaperone protein ShcN
	1	1	1	PSPTO_1370	45.5	55.5	542	876	1.54121e-24	1	type III effector HopN1
1				PSPTO_1371	52	39.5	260	268	1.23661e-11	1	effector locus protein
	1	1	1	PSPTO_1372	54	51	749	725	1.393e-24	1	type III effector HopAA1-1
	1	1	1	PSPTO_1373	15	20	1074	1228	7.49295e-46	1	type III helper protein HrpW1
	1	1	1	PSPTO_1374	4	13	337	616	3.53049e-39	1	type III chaperone ShcM
	1	1		PSPTO_1375	128	159	2234	3272	9.78633e-30	1	type III effector HopM1
	1	1	1	PSPTO_1377	124	146	266	283	0.038714	0.683333	type III effector protein AvrE1
	1	1	1	PSPTO_1378	41	33	189	165	7.90057e-09	1	membrane-bound lytic murein transglycosylase D
	1	1	1	PSPTO_1381	34	48	4672	9048	9.31587e-62	1	type III helper protein HrpA1
	1	1		PSPTO_1382	77	80	14821	13151	1.97626e-62	1	type III helper protein HrpZ1
	1			PSPTO_1383	12	20	1285	1105	1.96997e-47	1	type III secretion protein HrpB
	1			PSPTO_1384	26	25	1061	1165	9.9341e-41	1	type III secretion protein HrcJ
	1			PSPTO_1385	22	26	521	458	4.10066e-28	1	type III secretion protein HrpD
	1			PSPTO_1386	29	35	152	192	5.69691e-10	1	type III secretion protein HrpE
	1	1	1	PSPTO_1387	25	32	1291	1442.5	1.84444e-42	1	type III secretion protein HrpF
	1	1		PSPTO_1388	12	11	677	427	1.36956e-38	1	type III secretion protein HrpG
	1	1		PSPTO_1389	52	61	1627	1897	5.43388e-37	1	outer-membrane type III secretion protein HrcC
	1			PSPTO_1390	15	29	163	216	4.78499e-15	1	type III secretion protein HrpT
	1	1		PSPTO_1391	166	198	520	1143	1.0752e-09	1	negative regulator of hrp expression HrpV
	1			PSPTO_1392	20	23	186	177	1.14651e-14	1	type III secretion protein HrcU
	1			PSPTO_1393	13	13	162	149	1.41468e-17	1	type III secretion protein HrcT
	1	1		PSPTO_1394	6	5	86	76	4.91994e-15	1	type III secretion protein HrcS
	1	1		PSPTO_1395	8	13	235	316	2.11684e-28	1	type III secretion protein HrcR
	1	1		PSPTO_1396	6	9	351	459	3.48758e-37	1	type III secretion protein HrcQb
	1	1		PSPTO_1397	8	15	310	251	3.93034e-27	1	type III secretion protein HrcQa
	1	1	1	PSPTO_1398	15	12	446	301	2.42034e-30	1	type III secretion protein HrpP
	1	1		PSPTO_1399	5	12	382	400	1.658e-35	1	type III secretion protein HrpO
	1			PSPTO_1400	36	30	440	395	5.04007e-22	1	type III secretion cytoplasmic ATPase HrcN
	1	1		PSPTO_1401	15	16	283	420	4.56435e-28	1	type III secretion protein HrpQ
	1	1		PSPTO_1402	108	113	529	623	3.3835e-11	1	type III secretion protein HrcV
	1	1	1	PSPTO_1403	32	37	260	372	1.86324e-17	1	type III secretion protein HrpJ
	1	1	1	PSPTO_1405	82	76	1284	1447.5	4.22269e-28	1	type III helper protein HrpK1
	1	1		PSPTO_1406	37	46	1004	1144	1.26994e-33	1	type III effector HopB1
	1			PSPTO_1408	13	11	427	412	1.6593e-33	1	hypothetical protein PSPTO_1408
	1			PSPTO_1409	97	102	734	833	1.36057e-16	1	hypothetical protein PSPTO_1409
	1	1		PSPTO_1568	14	15	216	365	4.42157e-26	1	type III effector HopAF1
	1	1	1	PSPTO_2105	99	82	790	1040	4.07581e-20	1	thiamine biosynthesis lipoprotein
1				PSPTO_2129	170	162	508	472	4.86421e-05	1	sensory box histidine kinase/response regulator
1			1	PSPTO_2130	50	41	241	231	3.45078e-10	1	DNA-binding response regulator, LuxR family
1				PSPTO_2208	1235	1273	3116	4193	9.81843e-05	1	heat shock protein HtpG
	1	1	1	PSPTO_2678	29	27	1527	1462.5	3.87283e-44	1	type III helper protein HopP1
	1	1		PSPTO_2691	206	236	437	766	0.000238422	1	membrane protein, TerC family
	1			PSPTO_3086	42	43	237	200	3.74728e-10	1	transcriptional regulator
	1	1	1	PSPTO_3087	85	91	1700	1486	8.13455e-29	1	type III effector HopAB2
1				PSPTO_3148	84	81	196	153	0.0295659	0.756667	magnesium chelatase subunit ChII
	1	1	1	PSPTO_4001	112	95	16281	13586.5	3.25843e-59	1	type III effector protein AvrPto1
1				PSPTO_4210	198	203	470	482	0.00308951	1	ATP-dependent protease La
	1	1	1	PSPTO_4331	46	62	3154	6936.5	2.19259e-53	1	type III effector HopE1
1				PSPTO_4332	59	71	395	416	4.6584e-13	1	hypothetical protein PSPTO_4332
1				PSPTO_4376	2966	2189	6037	6109	0.00582268	1	chaperonin, 60 kDa
1				PSPTO_4505	1654	1466	3478	4685	0.000825671	1	dnaK protein
	1	1		PSPTO_4588	11	10	131	121	3.51596e-16	1	type III effector HopS2
	1	1	1	PSPTO_4589	12	37	211	215	1.35033e-15	1	type III chaperone ShcS2
	1	1		PSPTO_4597	59	63	193	253	1.139e-06	1	type III effector HopS1
	1	1	1	PSPTO_4599	3	13	36	62	4.40382e-07	1	type III chaperone ShcS1
	1			PSPTO_4680	90	70	851	707	2.28094e-19	1	coronafacic acid synthetase, ligase component
	1			PSPTO_4681	9	8	100	126	2.64421e-16	1	coronafacic acid synthetase, acyl carrier protein component
	1			PSPTO_4682	27	23	371	335	6.10343e-23	1	coronafacic acid synthetase, dehydratase component
	1			PSPTO_4683	99	81	984	586	4.45043e-18	1	coronafacic acid beta-ketoacyl synthetase component
	1			PSPTO_4684	31	23	279	164	3.8005e-15	1	coronafacic acid synthetase component
	1			PSPTO_4685	56	42	277	131	1.01849e-07	1	coronafacic acid synthetase, ligase component
	1			PSPTO_4686	518	338	1907	1059	1.40524e-06	1	coronafacic acid polyketide synthase I
	1			PSPTO_4688	36	45	109	80	0.0154626	0.936667	hypothetical protein PSPTO_4688
	1	1	1	PSPTO_4691	69	90	379	606	2.82829e-13	1	type III effector HopAD1
	1	1	1	PSPTO_4703	14	26	44	103	3.77371e-05	1	type III effector HopAQ1
	1			PSPTO_4704	94	94	216	215	0.00787795	0.996667	DNA-binding response regulator CorR
	1			PSPTO_4707	32	51	663	551	9.83671e-25	1	coronamic acid synthetase CmaD
	1			PSPTO_4708	114	133	619	475	3.0815e-09	1	coronamic acid synthetase CmaE
	1			PSPTO_4709	162	197	715	695	5.68968e-08	1	coronamic acid synthetase CmaA
	1			PSPTO_4710	58	63	670	470	9.98161e-19	1	coronamic acid synthetase CmaB
	1			PSPTO_4711	32	30	156	115	1.21069e-07	1	coronamic acid synthetase CmaC
	1			PSPTO_4713	81	71	182	217	0.000964072	1	alanyl tRNA synthetase-like protein
1				PSPTO_4716	52	69	122	149	0.0189243	0.876667	hypothetical protein PSPTO_4716
	1		1	PSPTO_4718	264	319	1159	1408	2.99569e-09	1	type III effector HopAA1-2
	1			PSPTO_4720	204	240	719	1815	2.12936e-12	1	type III effector HopV1
	1		1	PSPTO_4721	23	74.5	79	163	0.00460297	0.996667	type III chaperone ShcV
	1	1	1	PSPTO_4722	119	182	365	585	1.13985e-05	1	type III effector HopAO1
1				PSPTO_4723	54	106	1251	3293	9.7757e-36	1	hypothetical protein PSPTO_4723
	1	1	1	PSPTO_4727	37	44	287	418	8.12082e-17	1	type III effector HopG1
	1	1	1	PSPTO_4733	124.5	156	429	854	1.15528e-09	1	hypothetical protein PSPTO_4733
	1	1	1	PSPTO_4776	95	122	399	391	6.41054e-07	1	type III effector HopI1
	1	1		PSPTO_5354	74	90	243	245	8.00326e-05	1	type III effector HopA1
	1		1	PSPTO_5619	3	7	58	81	1.47043e-13	1	hypothetical protein PSPTO_5619
	1		1	PSPTO_5620	1	5	10	22	0.00694748	0.92	hypothetical protein PSPTO_5620
	1		1	PSPTO_5622	54	80	6884	21186	1.97742e-64	1	hypothetical protein PSPTO_5622
14	96
