# Supplementary material for: Variable Suites of Non-effector Genes Are Co-regulated in the Type III Secretion Virulence Regulon across the Pseudomonas syringae Phylogeny
Source: PLoS Pathog. 2014 Jan 2;10(1):e1003807. doi: 10.1371/journal.ppat.1003807 (PMC3879358; doi:10.1371/journal.ppat.1003807)
Supplement: Table S4 — List of genes excluded from analysis after manual curation. (XLSX) [file ppat.1003807.s014.xlsx]

## Sheet: Sheet1
Annotation curation and orf<60aa	Putative read through	Embeded hrp-box		Strand	Query locus tag	median_1:EV norm	median_4:EV norm	median_2:HrpL norm	median_3:HrpL norm	median_Q-val	b_value	Query annotation
1					Lac107_00016040	8	8	198	294	1.40941e-49	1	Pectate lyase.
		1	GGAACCCTTCGTCGAAGCCGGCCACGAA	+	Lac107_00018840	39	43	116	110	0.00142374	1	Bacteriophytochrome (light-regulated signal transduction histidine kinase)
1					Lac107_00025080	22	17	47	62	0.000539985	0.963333	Acyl-CoA synthetases (AMP-forming)/AMP-acid ligases II
	1				Lac107_00027460	26	23	73	70	0.00142195	1	RND family efflux transporter, MFP subunit
		1	GGAACGCAAGACCGGCGTTTTCACCCA	-	Lac107_00027470	44	48	121	143	0.000693646	1	The (Largely Gram-negative Bacterial) Hydrophobe/Amphiphile Efflux-1 (HAE1) Family
	1				Lac107_00028590	47	49	170	226	2.34674e-07	1	Uncharacterized protein conserved in bacteria
	1				Lac107_00028600	35	26	163	245	3.11024e-12	1	Acetyltransferases
	1				Lac107_00029030	41	48	237	353	2.5244e-12	1	hypothetical protein
	1				Lac107_00029040	40	57	119	137	0.00232718	1	Predicted divalent heavy-metal cations transporter
1					Lac107_00040980	29	31	60	78	0.0024705	0.67	non-ribosomal peptide synthase domain TIGR01720
1					Lac107_00043940	37	26	5262	3753	2.70983e-76	1	hypothetical protein
	1				Lac107_00043960	25	36	1124	1610	1.02055e-32	1	Chemotaxis response regulator containing a CheY-like receiver domain and a methylesterase domain
		1	TGAACCGGGTATGCGTACGCTTCCACTGG		Lac107_00049980	6	6	22	44	3.71807e-05	1	hypothetical protein
1					Lac107_00059130	85	126	268	271	1.25641e-05	1	Rhs element Vgr protein
	1				Lac107_00039810	50	56	140	181	0.000193021	1	NADH:flavin oxidoreductases, Old Yellow Enzyme family
		1	GGAACTGAGTAACGACAATGTTTCACTAA	+	Lac107_00061540	27	25	126	97	4.38296e-07	1	Signal transduction histidine kinase
	1				Lac107_00039820	50	50	164	250	2.53984e-07	1	Transcriptional regulator
	1				Pjap_00004000	224	258	385	417	0.0153777	0.97	ATP-dependent helicase HrpB
		1	GGAACTATGCGCGTTATCGTGCCACCCA	+	Pjap_00005090	56	49	123	155	9.32027e-07	1	hypothetical protein
1					Pjap_00007150	14	11	440	591	8.33867e-79	1	HrpZ.
1					Pjap_00007220	4	6	67	57	5.09118e-17	1	hypothetical protein
1					Pjap_00007310	2	4	19	21	0.000161556	1	hypothetical protein
1					Pjap_00007340	24	27	131	203	4.28308e-22	1	Type III secretory pathway, component EscV
1					Pjap_00007390	6	6	57	83	5.515e-18	1	hypothetical protein
		1	GGAACTGCGCCAGGACC TCAAGCCACAAA	+	Pjap_00011520	522	558	860	1138.5	0.000123611	1	ATP-dependent DNA helicase RecQ
1					Pjap_00011540	92	93	148.5	168	0.044526	0.543333	hypothetical protein
1					Pjap_00016380	62	64	107	118	0.0540253	0.473333	hypothetical protein
1					Pjap_00057180	15	13	82	90	2.44385e-14	1	hypothetical protein
1					Pjap_00057190	2	4	58	70.5	2.61681e-20	1	type III secretion apparatus protein, YscD/HrpQ family
1					Pjap_00059230	3	7	143	151	1.6155e-38	1	hypothetical protein
		1	GGAACTTTCGTTGCAGGAATCACCACCAA	+	Pjap_00061560	43	37	85	109	0.000131138	1	hypothetical protein
1					Pjap_00074190	1	1	7	9	0.0049834	0.95	hypothetical protein
1					Pjap_00076690	1	1	10	18	4.70378e-05	1	Type III secretory pathway, component EscT
1					Pjap_00090910	46	61	175	225.5	8.1085e-14	1	Type III secretory pathway, component EscV
1					Pjap_00091870	1	1	29	33	3.26875e-14	1	hypothetical protein
	1				PORcurated_00045	29	34	86	46	0.0347062	0.71	Methionine synthase II (cobalamin-independent)
	1				PORcurated_00596	45	43	1397	360	2.73238e-32	1	citrate transporter, CitMHS family
	1				PORcurated_00600	49	52	150	96	0.000856437	1	Transcriptional regulators
		1	GGAACTGATCGAGAATCGCATCCATATC	-	PORcurated_00731	110	103	325	175	0.00103486	1	Signal transduction histidine kinase
	1				PORcurated_00947	30	39	126	63	0.000214516	1	hypothetical protein
		1	GGAACCCAACACGGTGTTCTGGAATCAGCCA		PORcurated_00949	147	144	615	344	5.26776e-07	1	putative oxygen-independent coproporphyrinogen III oxidase
1					PORcurated_01254	94	91	1149	585	1.14486e-20	1	hypothetical protein
1					PORcurated_01266	16	13	114	44	5.14001e-10	1	hypothetical protein
1					PORcurated_01267	6	8	68	28	6.84993e-09	1	Response regulator containing a CheY-like receiver domain and an HTH DNA-binding domain
1					PORcurated_01271	7	9	109	53	3.33557e-15	1	hypothetical protein
1					PORcurated_01273	185	233.5	653	372	0.000577794	1	amino acid adenylation domain
	1				PORcurated_01614	152	178	585	366	1.48057e-05	1	hypothetical protein
	1				PORcurated_01615	73	74	261	132	8.09466e-05	1	hypothetical protein
		1	GGAACCGCTGGAGAGTTTTAGCCACTCA	+	PORcurated_01637	19	33	109	47	9.37607e-05	1	hypothetical protein
1					PORcurated_01682	29	48	112	60	0.00727687	0.996667	Predicted symporter
		1	GGAACTGCGTCGCGATCTCAAACCACAAA	+	PORcurated_01701	323	412	2676	1961	4.95402e-13	1	ATP-dependent DNA helicase RecQ
	1				PORcurated_01750	67	79	162	138	0.0140028	0.983333	Cell wall-associated hydrolases (invasion-associated proteins)
		1	GGAACCGTAAACCGCACAGCGGCTACAAA	+	PORcurated_01751	31	39	87	58	0.0272222	0.766667	Glucose/sorbosone dehydrogenases
		1	GGAACTCGAGGATTTGTGCAGCCGACATC	+	PORcurated_02501	107	77	221	146	0.0208181	0.956667	Acyl-CoA synthetases (AMP-forming)/AMP-acid ligases II
		1	CGAACTTACTGTGCTGATGATCACCCA	+	PORcurated_02674	28	26	95	53	0.000388773	1	ABC-type uncharacterized transport systems, ATPase components
1					PORcurated_02701	100	105	2930	1122	5.80291e-30	1	Pathogenicity factor.
1					PORcurated_02702	28	23	1337	495	8.32191e-41	1	Pathogenicity factor.
1					PORcurated_02702	0	1	44	16	3.7687e-12	1	Pathogenicity factor.
1					PORcurated_02720	1	0	126	72	1.78891e-30	1	Type III secretory pathway, component EscS
		1			PORcurated_02947	24	23	250	67	4.47543e-15	1	hypothetical protein
	1				PORcurated_03203	17	17	88	28	2.92706e-05	1	hypothetical protein
	1				PORcurated_03204	10	14	158	32	6.14124e-14	1	hypothetical protein
1					PORcurated_03323	36	51	1756	759	4.95892e-37	1	hypothetical protein
1					PORcurated_03326	18	18	320	151	2.3535e-24	1	Beta-ketoacyl synthase, N-terminal domain./Beta-ketoacyl synthase, C-terminal domain./Phosphopantetheine attachment site.
		1	GGAACTTCCCTCAGGCGT TCAGCCACAT	+	PORcurated_04021	210	190	961	582	1.82066e-08	1	Glucoamylase and related glycosyl hydrolases
	1				PORcurated_04022	85	91	1472	653	4.23776e-24	1	Alkylated DNA repair protein
	1				PORcurated_04023	17	22	120	49	3.20723e-08	1	hypothetical protein
	1				PORcurated_04024	32	63	175	80	0.000105776	1	Domain of unknown function (DUF1883).
	1				PORcurated_04025	107	86	549	362	1.99019e-11	1	hypothetical protein
	1				PORcurated_04026	38	41	146	93	1.19487e-05	1	hypothetical protein
	1				PORcurated_04111	44	29	94	71	0.00671599	0.996667	Response regulator containing a CheY-like receiver domain and an HTH DNA-binding domain
	1				PORcurated_04112	11	20	100	38	6.48749e-08	1	Protein involved in meta-pathway of phenol degradation
	1				PORcurated_04113	16	15	534	144	2.73304e-32	1	Asp-tRNAAsn/Glu-tRNAGln amidotransferase A subunit and related amidases
	1				PORcurated_04114	66	70	2681	765	3.64243e-34	1	hypothetical protein
1					PORcurated_04169	11	9	545	266	5.66926e-40	1	Acyl transferase domain.
1					PORcurated_04171	9	8	42	25	0.000174769	1	Phosphopantetheine attachment site.
1					PORcurated_04174	53	77	148	115	0.020603	0.946667	Predicted thioesterase involved in non-ribosomal peptide biosynthesis
	1				PORcurated_04180	21	26	233	56	1.20036e-13	1	hypothetical protein
1					PORcurated_04225	18	20	91	63	1.52989e-07	1	Non-ribosomal peptide synthetase modules and related proteins
	1				PORcurated_04372	63	50	256	234	2.44203e-10	1	ABC-type Fe3+-siderophore transport system, permease component
1					PORcurated_04638	2	5	70	13	5.26993e-11	1	hypothetical protein
	1				PORcurated_04641	56	52	131	100	0.00888592	0.993333	Methyl-accepting chemotaxis protein
1					PORcurated_04647	2	10	54	26	3.80365e-08	1	hypothetical protein
	1				PORcurated_04656	26	37	133	64	9.30537e-06	1	Chemotaxis response regulator containing a CheY-like receiver domain and a methylesterase domain
	1				PORcurated_05076	10	11	73	24	1.31478e-06	1	hypothetical protein
1					PORcurated_05284	1	0	7	9	0.0135145	0.953333	Non-ribosomal peptide synthetase modules and related proteins
1					PORcurated_05380	53	53	227	118	9.30191e-07	1	Non-ribosomal peptide synthetase modules and related proteins
1					PORcurated_05498	56	55	213	111	1.36003e-05	1	Non-ribosomal peptide synthetase modules and related proteins
1					PORcurated_05535	2	0	37	8	2.17765e-08	1	hypothetical protein
1					PORcurated_05590	2	3	21	3	0.0347043	0.583333	hypothetical protein
1					PORcurated_05631	7	12	38	14	0.0256374	0.77	hypothetical protein
1					PORcurated_05631	73	96	490	203	1.16603e-09	1	hypothetical protein
1					PORcurated_05694	7	12	38	31	0.000233549	1	hypothetical protein
1					PORcurated_05795	3	4	17	10	0.0384973	0.523333	hypothetical protein
1					PORcurated_05795	48	53	158	94	0.000484381	1	hypothetical protein
1					PORcurated_05942	0	0	13	6	0.000294265	1	hypothetical protein
1					PORcurated_05961	20	29	167	69	3.66993e-10	1	hypothetical protein
1					PORcurated_06054	87	68	898	505	1.91557e-20	1	hypothetical protein
1					PORcurated_06245	12	9	40	37	0.000135994	1	KR domain.
1					PORcurated_06362	22	26	103	74	6.82016e-07	1	Non-ribosomal peptide synthetase modules and related proteins
		1			PSPPH_0462	80	62	158	180	0.00247931	1	coproporphyrinogen III oxidase
	1				PSPPH_1444	34	28	67	92	0.00379074	0.986667	transposase, truncated
	1				PSPPH_A0032	52	46	148	238	2.40437e-08	1	transposase family protein, truncated
	1				PSPPH_A0033	85.5	102	163	236	0.0189375	0.893333	trbA protein, truncated
		1	GGAAACCGGACAGCAGTTGCTGGCCACTCA	+	PSPPH_A0130	101	68	348	402	1.48731e-10	1	hypothetical protein PSPPH_A0130
	1				PSPTO_0062	88	89	318	278	4.44947e-06	1	citrate transporter
		1	GGAACTGCGCCGCGACCTCAAACCACAA	+	PSPTO_1644	228.5	273.5	536	590	0.00811974	1	ATP-dependent DNA helicase RecQ
		1	GGAACCGAGGCTGGCCATTTCCAGCAT	-	PSPTO_1843	737.5	753	1670	2049	0.00148221	1	aspartate kinase, monofunctional class
		1	GGAACTTTCGGTACAGGAGCTACCACAA	+	PSPTO_2690	26	58	51	223	2.97524e-05	1	lipoprotein
		1	GGAACAGGTTCGGCAGGGTTGCCCACTCA	-	PSPTO_5240	366	323	1015	995	6.22219e-05	1	iron-sulfur-binding oxidoreductase
	1				Psyr_4268	32	24	366	328	3.07469e-70	1	amidase
	1				Psyr_4325	149.5	124	301	241	2.89056e-06	1	transcriptional regulator GntR
