# Supplementary material for: Variable Suites of Non-effector Genes Are Co-regulated in the Type III Secretion Virulence Regulon across the Pseudomonas syringae Phylogeny
Source: PLoS Pathog. 2014 Jan 2;10(1):e1003807. doi: 10.1371/journal.ppat.1003807 (PMC3879358; doi:10.1371/journal.ppat.1003807)
Supplement: Table S5 — List of “confirmed” HrpL-regulated genes for Pto DC3000 and Pph 1448A according to previous studies. (XLSX) [file ppat.1003807.s015.xlsx]

## Sheet: Sheet1
PtoDC3000 genes defined as Known HrpL-regulated genes	Query annotation	Median_q-val in our analysis		Pph1448A genes defined as Known HrpL-regulated genes	Query annotation	Median q-value in our analysis
PSPTO_0044	type III effector HopK1	No difference in read coverage		PSPPH_0171	type III effector HopR1	1.68646e-19
PSPTO_0061	type III effector HopY1	1.74691e-22		PSPPH_0763	type III helper protein HopAJ1	6.14297e-10
PSPTO_0371	indoleacetate-lysine ligase	8.20426e-29		PSPPH_0767	type III effector HopG1	2.85672e-20
PSPTO_0503	type III chaperone protein ShcF	1.94535e-27		PSPPH_1264	type III helper protein HrpW1	1.21979e-35
PSPTO_0588	type III effector HopH1	9.39392e-42		PSPPH_1265	type III chaperone protein ShcM	5.30347e-11
PSPTO_0589	type III effector HopC1	1.04115e-38		PSPPH_1268	type III effector AvrE1	0.131186
PSPTO_0834	alcohol dehydrogenase, zinc-containing protein	1.26796e-29		PSPPH_1269	lytic murein transglycosylase	1.07297e-17
PSPTO_0835	ribD C-terminal domain-containing protein	1.33002e-28		PSPPH_1272	type III helper protein HrpA2	6.66241e-57
PSPTO_0836	hypothetical protein PSPTO_0836	6.4067e-26		PSPPH_1273	type III helper protein HrpZ1	3.12993e-45
PSPTO_0852	type III helper protein HopAJ1	0.000234669		PSPPH_1278	type III secretion component protein HrpF	9.67928e-58
PSPTO_0875	hypothetical protein PSPTO_0875	1.26779e-20		PSPPH_1288	type III secretion protein HrpP	1.56286e-17
PSPTO_0876	type III effector HopD1	0.0270724		PSPPH_1293	type III secretion component protein HrcJ	3.85545e-26
PSPTO_0877	type III effector HopQ1-1	1.22621e-26		PSPPH_1295	type III effector HrpK1	1.55342e-24
PSPTO_0883	type III effector HopR1	2.63365e-07		PSPPH_1296	type III effector HopX1	2.11444e-30
PSPTO_0901	type III effector HopAG1	1.18355e-05		PSPPH_1424	type III helper protein HopAK1	No difference in read coverage
PSPTO_1022	type III effector HopAM1-1	No read coverage/ duplicated		PSPPH_1443	type III effector HopAF1	8.98154e-19
PSPTO_1369	type III chaperone protein ShcN	1.17217e-36		PSPPH_1519	MarR family transcriptional regulator	No difference in read coverage
PSPTO_1370	type III effector HopN1	1.54121e-24		PSPPH_1525	conserved among plant-associated proteobacteria	Low read coverage/ duplicated
PSPTO_1372	type III effector HopAA1-1	1.393e-24		PSPPH_1855	thiamine biosynthesis lipoprotein	0.00350959
PSPTO_1373	type III helper protein HrpW1	7.49295e-46		PSPPH_2294	type III effector HopAB3 pseudogene	No read coverage/ pseudogene
PSPTO_1374	type III chaperone ShcM	3.53049e-39		PSPPH_2351	type III effector HopV1	0.00788836
PSPTO_1375	type III effector HopM1	9.78633e-30		PSPPH_3028	type III effector AvrB4-1	5.15225e-22
PSPTO_1377	type III effector protein AvrE1	0.038714		PSPPH_3499	type III chaperone protein ShcF	1.00255e-41
PSPTO_1378	membrane-bound lytic murein transglycosylase D	7.90057e-09		PSPPH_3757	hydrolase, haloacid dehalogenase-like family protein	2.60958e-16
PSPTO_1381	type III helper protein HrpA1	9.31587e-62		PSPPH_3758	riboflavin biosynthesis protein RibD domain-containing protein	4.42166e-20
PSPTO_1382	type III helper protein HrpZ1	1.97626e-62		PSPPH_3759	zinc-binding oxidoreductase	1.47928e-20
PSPTO_1387	type III secretion protein HrpF	1.84444e-42		PSPPH_4326	type III effector HopAE1	6.24569e-25
PSPTO_1388	type III secretion protein HrpG	1.36956e-38		PSPPH_4366	type III effector HopI1	7.09675e-31
PSPTO_1389	outer-membrane type III secretion protein HrcC	5.43388e-37		PSPPH_4736	type III effector HopAS1	No difference in read coverage
PSPTO_1391	negative regulator of hrp expression HrpV	1.0752e-09		PSPPH_4991	glycosyl hydrolase family protein	2.20314e-27
PSPTO_1394	type III secretion protein HrcS	4.91994e-15		PSPPH_5225	type III effector HopAT1	9.87951e-06
PSPTO_1395	type III secretion protein HrcR	2.11684e-28		PSPPH_A0009	type III effector HopW1-1, truncated	No read coverage/ duplicated
PSPTO_1396	type III secretion protein HrcQb	3.48758e-37		PSPPH_A0010	type III effector HopD1	2.52743e-12
PSPTO_1397	type III secretion protein HrcQa	3.93034e-27		PSPPH_A0012	type III effector HopQ1	0.000227743
PSPTO_1398	type III secretion protein HrpP	2.42034e-30		PSPPH_A0031	type III effector HopAU1	1.52112e-14
PSPTO_1399	type III secretion protein HrpO	1.658e-35		PSPPH_A0056	type III effector HopAV1	8.03583e-10
PSPTO_1401	type III secretion protein HrpQ	4.56435e-28		PSPPH_A0075	type III effector HopW1-2, truncated	No read coverage/ duplicated
PSPTO_1402	type III secretion protein HrcV	3.3835e-11		PSPPH_A0087	type III effector AvrRps4	No difference in read coverage
PSPTO_1403	type III secretion protein HrpJ	1.86324e-17		PSPPH_A0113	syringolide biosynthetic protein AvrD1	3.05108e-34
PSPTO_1405	type III helper protein HrpK1	4.22269e-28		PSPPH_A0120	type III effector AvrB2	1.23207e-15
PSPTO_1406	type III effector HopB1	1.26994e-33		PSPPH_A0122	type III effector HopAW1	2.70017e-24
PSPTO_1568	type III effector HopAF1	4.42157e-26		PSPPH_A0127	type III effector HopAB1	0.00348932
PSPTO_2105	thiamine biosynthesis lipoprotein	4.07581e-20		PSPPH_A0133	shikimate kinase	0.000176471
PSPTO_2678	type III helper protein HopP1	3.87283e-44
PSPTO_2691	membrane protein, TerC family	0.000238422
PSPTO_3087	type III effector HopAB2	8.13455e-29
PSPTO_4001	type III effector protein AvrPto1	3.25843e-59
PSPTO_4331	type III effector HopE1	2.19259e-53
PSPTO_4588	type III effector HopS2	3.51596e-16
PSPTO_4589	type III chaperone ShcS2	1.35033e-15
PSPTO_4597	type III effector HopS1	1.139e-06
PSPTO_4599	type III chaperone ShcS1	4.40382e-07
PSPTO_4691	type III effector HopAD1	2.82829e-13
PSPTO_4703	type III effector HopAQ1	3.77371e-05
PSPTO_4722	type III effector HopAO1	1.13985e-05
PSPTO_4727	type III effector HopG1	8.12082e-17
PSPTO_4732	type III effector HopQ1-2	Low read coverage/ duplicated
PSPTO_4733	hypothetical protein PSPTO_4733	1.15528e-09
PSPTO_4776	type III effector HopI1	6.41054e-07
PSPTO_5353	type III chaperone protein ShcA	0.06089
PSPTO_5354	type III effector HopA1	8.00326e-05
PSPTO_A0005	type III effector HopAM1-2	Not present in our strain
PSPTO_A0012	type III effector HopX1	Not present in our strain
PSPTO_A0018	type III effector HopO1-1	Not present in our strain
PSPTO_A0019	type III effector HopT1-1	Not present in our strain
PSPTO_B0005	plcA2 phosphoesterase family protein	No read coverage/ duplicated
