# Supplementary material for: Variable Suites of Non-effector Genes Are Co-regulated in the Type III Secretion Virulence Regulon across the Pseudomonas syringae Phylogeny
Source: PLoS Pathog. 2014 Jan 2;10(1):e1003807. doi: 10.1371/journal.ppat.1003807 (PMC3879358; doi:10.1371/journal.ppat.1003807)
Supplement: Table S6 — BlastP search results of the product of each HrpL regulon gene across the strains tested in this study. (XLSX) [file ppat.1003807.s016.xlsx]

## Sheet: Pph1448A
hrp-box	# of times present	# of times upregulated	Plac107 presence	Plac107 up-regulation	Psyr presence	Psyr up-regulation	Pjap presence	Pjap up-regulation	Por presence	Por up-regulation	Pto presence	Pto up-regulation	Query locus tag	median_1:EV norm	median_3:EV norm	median_2:HrpL norm	median_4:HrpL norm	Ratio median read: HrpL/EV	median_Q-val	b_value	Total query length	Query annotation	POR new tag	Length of query that aligns to this subject	Percent query coverage	Total length of subject protein	percent identity	Bit score	E-value	Subject annotation	Japonica tag	Length of query that aligns to this subject	Percent query coverage	Total length of subject protein	Percent identity	Bit score	E-value	Subject annotation	PSPTO tag	Length of query that aligns to this subject	Percent query coverage	Total length of subject protein	Percent identity	Bit score	E-value	Subject annotation	Psyr tag	Length of query that aligns to this subject	Percent query coverage
	2	2	0	0	0	0	0	0	1	1	1	1	PSPPH_0171	611.5	539	3967	6323	8.94394	1.68646e-19	1	1959	type III effector HopR1	PORcurated_00599	1956	99.8469	1941	81.88	3137	0	hypothetical protein									PSPTO_0883	1957	99.8979	1957	86	3367	0	type III effector HopR1
1	5	0	1	0	1	0	1	0	1	0	1	0	PSPPH_0382	200	204	422	374	1.9703	0.0481285	0.526667	176	ATP-dependent protease peptidase subunit	PORcurated_00872	176	100	176	99.43	352	1e-98	ATP-dependent protease HslVU, peptidase subunit	Pjap_00035120	176	100	82	98.78	163	9e-42	ATP-dependent protease HslVU (ClpYQ), peptidase subunit	PSPTO_5140	174	98.8636	176	100	350	3e-98	heat shock protein HslV	Psyr_0395	176	100
1	3	1	0	0	1	0	1	0	0	0	1	1	PSPPH_0762	84	94	179	231	2.30337	0.00444723	1	162	hypothetical protein PSPPH_0762									Pjap_00048160	159	98.1481	164	80.5	273	4e-75	Predicted periplasmic/secreted protein	PSPTO_0851	162	100	162	99.38	331	2e-92	hypothetical protein PSPTO_0851	Psyr_0766	159	98.1481
	5	1	1	0	1	0	1	0	1	0	1	1	PSPPH_0763	249	244	914	1164	4.21501	6.14297e-10	1	413	type III helper protein HopAJ1	PORcurated_01192	412	99.7579	451	45.92	361	5e-101	lytic murein transglycosylase	Pjap_00004370	413	100	445	45.81	362	4e-101	lytic murein transglycosylase	PSPTO_0852	413	100	413	95.64	822	0	type III helper protein HopAJ1	Psyr_4357	413	100
1	2	2	0	0	0	0	0	0	1	1	1	1	PSPPH_0767	216.5	164	1216	2065	8.62286	2.85672e-20	1	515	type III effector HopG1	PORcurated_01247	496	96.3107	493	54.02	558	5e-160	hypothetical protein									PSPTO_4727	496	96.3107	493	53.82	556	2e-159	type III effector HopG1
1	4	4	1	1	1	1	1	1	0	0	1	1	PSPPH_1264	46	53	900	1286	22.0808	1.21979e-35	1	398	type III helper protein HrpW1									Pjap_00007050	398	100	445	63.37	520	5e-149	Pectate lyase.	PSPTO_1373	398	100	424	81.3	382	4e-107	type III helper protein HrpW1	Psyr_1184	398	100
1	4	4	1	1	1	1	0	0	1	1	1	1	PSPPH_1265	23	15	74	144	5.73684	5.30347e-11	1	164	type III chaperone protein ShcM	PORcurated_02698	164	100	166	81.33	282	1e-77	Tir chaperone protein (CesT).									PSPTO_1374	164	100	164	85.37	297	3e-82	type III chaperone ShcM	Psyr_1185	164	100
1	5	4	1	1	1	1	1	1	1	1	1	0	PSPPH_1267	17	12	28	47	2.58621	0.0343108	0.606667	129	type III chaperone protein AvrF	PORcurated_02700	129	100	129	86.82	236	3e-64	DspF/AvrF protein.	Pjap_00007080	129	100	129	85.27	232	6e-63	DspF/AvrF protein.	PSPTO_1376	129	100	131	89.15	245	8e-67	type III chaperone ShcE	Psyr_1187	129	100
	5	5	1	1	1	1	1	1	1	1	1	1	PSPPH_1269	32	34	161	364	7.95455	1.07297e-17	1	487	lytic murein transglycosylase	PORcurated_02704	487	100	518	62.92	636	0	Soluble lytic murein transglycosylase and related regulatory proteins (some contain LysM/invasin domains)	Pjap_00007100	487	100	507	68.09	660	0	Soluble lytic murein transglycosylase and related regulatory proteins (some contain LysM/invasin domains)	PSPTO_1378	487	100	495	75.91	731	0	membrane-bound lytic murein transglycosylase D	Psyr_1189	487	100
1	3	3	1	1	1	1	1	1	0	0	0	0	PSPPH_1272	103	268	17190	23889	110.725	6.66241e-57	1	108	type III helper protein HrpA2									Pjap_00007130	108	100	108	92.59	195	6e-52	HrpA pilus formation protein.									Psyr_1192	108	100
1	5	5	1	1	1	1	1	1	1	1	1	1	PSPPH_1273	132	191	6074	8192	44.1672	3.12993e-45	1	345	type III helper protein HrpZ1	PORcurated_02708	323	93.6232	371	56.09	261	5e-71	HrpZ.	Pjap_00007140	280	81.1594	291	76.16	375	2e-105	HrpZ.	PSPTO_1382	342	99.1304	370	59.79	327	1e-90	type III helper protein HrpZ1	Psyr_1193	345	100
	5	5	1	1	1	1	1	1	1	1	1	1	PSPPH_1274	33	41	656	989	22.2297	2.10781e-35	1	124	type III secretion component protein HrpB	PORcurated_02709	124	100	124	58.87	147	3e-37	type III secretion apparatus protein, YscI/HrpB, C-terminal domain	Pjap_00007160	124	100	124	93.55	235	7e-64	type III secretion apparatus protein, YscI/HrpB, C-terminal domain	PSPTO_1383	124	100	124	64.52	157	3e-40	type III secretion protein HrpB	Psyr_1194	124	100
	5	5	1	1	1	1	1	1	1	1	1	1	PSPPH_1275	63	56	946	1269	18.6134	3.31201e-33	1	268	type III secretion component protein HrcJ	PORcurated_02710	268	100	269	88.1	440	5e-125	type III secretion apparatus lipoprotein, YscJ/HrcJ family	Pjap_00007170	268	100	268	94.78	493	5e-141	type III secretion apparatus lipoprotein, YscJ/HrcJ family	PSPTO_1384	268	100	268	89.18	457	6e-130	type III secretion protein HrcJ	Psyr_1195	268	100
	5	5	1	1	1	1	1	1	1	1	1	1	PSPPH_1276	25	19	155	248	9.15909	1.2169e-18	1	175	type III secretion component protein HrpD	PORcurated_02711	175	100	175	64.57	229	1e-61	hypothetical protein	Pjap_00007180	175	100	175	78.86	285	2e-78	hypothetical protein	PSPTO_1385	175	100	176	74.29	247	4e-67	type III secretion protein HrpD	Psyr_1196	175	100
	5	5	1	1	1	1	1	1	1	1	1	1	PSPPH_1277	26	25	133	270	7.90196	8.8012e-17	1	193	type III secretion component protein HrpE	PORcurated_02712	143	74.0933	161	76.22	212	2e-56	type III secretion apparatus protein, HrpE/YscL family	Pjap_00007190	193	100	193	81.35	310	3e-86	type III secretion apparatus protein, HrpE/YscL family	PSPTO_1386	193	100	193	76.68	269	1e-73	type III secretion protein HrpE	Psyr_1197	193	100
	3	3	1	1	1	1	1	1	0	0	0	0	PSPPH_1278	20	47.5	1571	4379	88.1481	9.67928e-58	1	74	type III secretion component protein HrpF									Pjap_00007200	74	100	74	94.59	142	6e-36	HrpF protein.									Psyr_1198	74	100
	5	5	1	1	1	1	1	1	1	1	1	1	PSPPH_1279	15	18	170	320	14.8485	2.44847e-25	1	146	type III secretion component protein HrpG	PORcurated_02714	146	100	143	74.83	230	4e-62	hypothetical protein	Pjap_00007210	146	100	143	83.22	248	9e-68	hypothetical protein	PSPTO_1388	146	100	143	76.92	234	3e-63	type III secretion protein HrpG	Psyr_1199	146	100
1	5	5	1	1	1	1	1	1	1	1	1	1	PSPPH_1280	61	71	1044	1990	22.9848	1.73913e-36	1	699	type III outer membrane protein HrcC	PORcurated_02715	699	100	700	84.76	1222	0	type III secretion outer membrane pore, YscC/HrcC family	Pjap_00007230	699	100	611	90.51	1083	0	type III secretion outer membrane pore, YscC/HrcC family	PSPTO_1389	699	100	699	85.45	1237	0	outer-membrane type III secretion protein HrcC	Psyr_1200	699	100
	5	5	1	1	1	1	1	1	1	1	1	1	PSPPH_1281	32	59	399	944	14.7582	7.40383e-29	1	115	type III negative regulator of hrp expression HrpV	PORcurated_02717	115	100	119	82.61	194	2e-51	hypothetical protein	Pjap_00007250	114	99.1304	115	90.35	214	1e-57	hypothetical protein	PSPTO_1391	115	100	119	80	194	2e-51	negative regulator of hrp expression HrpV	Psyr_1202	115	100
	5	5	1	1	1	1	1	1	1	1	1	1	PSPPH_1282	23	31	87	122	3.87037	5.15495e-07	1	359	type III secretion component protein HrcU	PORcurated_02718	356	99.1643	359	86.52	648	0	type III secretion protein, YscU/HrpY family	Pjap_00007270	359	100	224	93.49	425	2e-120	Flagellar biosynthesis pathway, component FlhB	PSPTO_1392	359	100	359	87.47	636	0	type III secretion protein HrcU	Psyr_1205	359	100
	5	5	1	1	1	1	1	1	1	1	1	1	PSPPH_1283	8	7	26	47	4.86667	2.00412e-05	1	264	type III secretion component protein HrcT	PORcurated_02719	264	100	264	85.61	390	5e-110	type III secretion protein SpaR/YscT/HrcT	Pjap_00049370	264	100	196	96.43	346	8e-97	type III secretion protein SpaR/YscT/HrcT	PSPTO_1393	264	100	264	84.47	423	7e-120	type III secretion protein HrcT	Psyr_1206	264	100
	5	5	1	1	1	1	1	1	1	1	1	1	PSPPH_1284	5	5	22	31	5.3	0.000301192	1	88	type III secretion component protein HrcS	PORcurated_02720	88	100	50	96	98.6	9e-23	Type III secretory pathway, component EscS	Pjap_00076700	88	100	73	95.89	122	5e-30	type III secretion protein, HrpO family	PSPTO_1394	88	100	88	95.45	164	1e-42	type III secretion protein HrcS	Psyr_1207	88	100
	5	5	1	1	1	1	1	1	1	1	1	1	PSPPH_1285	11	14	53	101	6.16	7.27406e-10	1	215	type III secretion system protein	PORcurated_02721	215	100	217	93.02	385	2e-108	type III secretion apparatus protein, YscR/HrcR family	Pjap_00085340	215	100	217	97.67	398	2e-112	type III secretion apparatus protein, YscR/HrcR family	PSPTO_1395	215	100	200	94	368	3e-103	type III secretion protein HrcR	Psyr_1208	215	100
	5	4	1	1	1	1	1	0	1	1	1	1	PSPPH_1286	8	11	85	160	12.8947	2.51571e-19	1	128	type III secretion component protein HrcQb	PORcurated_02722	127	99.2188	136	65.44	158	1e-40	Flagellar motor switch/type III secretory pathway protein	Pjap_00085330	128	100	133	72.18	176	5e-46	Flagellar motor switch/type III secretory pathway protein	PSPTO_1396	127	99.2188	137	67.88	145	1e-36	type III secretion protein HrcQb	Psyr_1209	128	100
	5	5	1	1	1	1	1	1	1	1	1	1	PSPPH_1287	8	15	82.5	145	9.8913	2.82853e-16	1	238	type III secretion component protein HrcQa	PORcurated_02723	238	100	238	71.01	342	1e-95	hypothetical protein	Pjap_00007280	207	86.9748	207	73.43	296	6e-82	hypothetical protein	PSPTO_1397	238	100	238	73.11	353	8e-99	type III secretion protein HrcQa	Psyr_1210	238	100
	5	5	1	1	1	1	1	1	1	1	1	1	PSPPH_1288	9	3	60	118	14.8333	1.56286e-17	1	190	type III secretion protein HrpP	PORcurated_02724	190	100	195	55.83	202	1e-53	hypothetical protein	Pjap_00007290	190	100	190	70.53	255	2e-69	Flagellar hook-length control protein FliK.	PSPTO_1398	190	100	189	70.97	210	7e-56	type III secretion protein HrpP	Psyr_1211	190	100
1	5	5	1	1	1	1	1	1	1	1	1	1	PSPPH_1289	5	8	126	224	26.9231	7.00378e-28	1	148	type III secretion component protein HrpO	PORcurated_02725	148	100	148	85.14	248	1e-67	hypothetical protein	Pjap_00007300	148	100	147	81.76	234	3e-63	hypothetical protein	PSPTO_1399	148	100	148	89.19	258	1e-70	type III secretion protein HrpO	Psyr_1212	148	100
	5	5	1	1	1	1	1	1	1	1	1	1	PSPPH_1290	46	45	302	514	8.96703	1.70739e-20	1	449	type III secretion component protein HrcN	PORcurated_02726	449	100	449	93.99	813	0	ATPase FliI/YscN family	Pjap_00007320	390	86.8597	262	98.02	489	1e-139	Flagellar biosynthesis/type III secretory pathway ATPase	PSPTO_1400	449	100	449	96.66	836	0	type III secretion cytoplasmic ATPase HrcN	Psyr_1213	449	100
	5	5	1	1	1	1	1	1	1	1	1	1	PSPPH_1291	30	24	271	423	12.8519	6.34508e-25	1	324	type III secretion component protein HrpQ	PORcurated_02727	324	100	330	74.02	490	5e-140	type III secretion apparatus protein, YscD/HrpQ family	Pjap_00057190	324	100	172	81.4	289	2e-79	type III secretion apparatus protein, YscD/HrpQ family	PSPTO_1401	324	100	330	79.09	535	3e-153	type III secretion protein HrpQ	Psyr_1214	324	100
	5	5	1	1	1	1	1	1	1	1	1	1	PSPPH_1292	97	98	409	705	5.71282	2.80903e-14	1	695	type III secretion component protein HrcV	PORcurated_02728	695	100	695	90.79	1291	0	type III secretion protein, HrcV family	Pjap_00090910	542	77.9856	363	92.84	698	0	Type III secretory pathway, component EscV	PSPTO_1402	695	100	695	92.52	1318	0	type III secretion protein HrcV	Psyr_1215	695	100
	5	5	1	1	1	1	1	1	1	1	1	1	PSPPH_1293	25.5	24	249	437	13.8586	3.85545e-26	1	368	type III secretion component protein HrcJ	PORcurated_02729	367	99.7283	351	73.64	530	7e-152	type III secretion regulator YopN/LcrE/InvE/MxiC	Pjap_00007360	367	99.7283	368	88.59	655	0	type III secretion regulator YopN/LcrE/InvE/MxiC	PSPTO_1403	366	99.4565	368	77.93	580	7e-167	type III secretion protein HrpJ	Psyr_1216	367	99.7283
1	5	5	1	1	1	1	1	1	1	1	1	1	PSPPH_1295	161	136	1158	2163	11.1818	1.55342e-24	1	769	type III effector HrpK1	PORcurated_02731	769	100	625	71.57	855	0	hypothetical protein	Pjap_00007380	769	100	768	94.02	1353	0	hypothetical protein	PSPTO_1405	769	100	780	72.65	1077	0	type III helper protein HrpK1	Psyr_1218	769	100
1	3	2	0	0	1	1	0	0	1	1	1	0	PSPPH_1296	50	55	543	1141	16.0381	2.11444e-30	1	380	type III effector HopX1	PORcurated_05075	376	98.9474	384	65.17	470	1e-133	hypothetical protein									PSPTOA0012	376	98.9474	384	67.02	502	2e-143	type III effector HopX1	Psyr_1220	379	99.7368
	1	0	0	0	0	0	0	0	0	0	1	0	PSPPH_1297	112	158	227.5	428	2.42778	0.000960482	1	122	serine-aspartate repeat-containing protein																	PSPTO_1410	122	100	138	73.19	186	4e-49	exchangeable effector locus protein
	4	4	1	1	1	1	0	0	1	1	1	1	PSPPH_1443	114.5	91	580	996	7.6691	8.98154e-19	1	284	type III effector HopAF1	PORcurated_01636	283	99.6479	184	85.79	330	8e-92	hypothetical protein									PSPTO_1568	283	99.6479	284	85.87	487	6e-139	type III effector HopAF1	Psyr_3813	284	100
	5	3	1	1	1	0	1	0	1	1	1	1	PSPPH_1855	90	81	180	217	2.32164	0.00350959	1	330	thiamine biosynthesis lipoprotein	PORcurated_00488	330	100	347	80.85	529	9e-152	Membrane-associated lipoprotein involved in thiamine biosynthesis	Pjap_00017280	330	100	340	85.11	562	1e-161	Membrane-associated lipoprotein involved in thiamine biosynthesis	PSPTO_2105	326	98.7879	343	84.92	551	2e-158	thiamine biosynthesis lipoprotein	Psyr_1900	330	100
1	5	2	1	1	1	0	1	0	1	0	1	1	PSPPH_1906	37	40	101	180	3.64935	5.50861e-07	1	222	LuxR family DNA-binding response regulator	PORcurated_00527	222	100	201	83.78	363	5e-102	Response regulator containing a CheY-like receiver domain and an HTH DNA-binding domain	Pjap_00016990	222	100	222	95.95	424	2e-120	Response regulator containing a CheY-like receiver domain and an HTH DNA-binding domain	PSPTO_2130	222	100	222	95.95	426	1e-120	DNA-binding response regulator, LuxR family	Psyr_1940	222	100
1	3	2	1	0	0	0	0	0	1	1	1	1	PSPPH_2351	45	46	87	124	2.31868	0.00788836	0.963333	565	type III effector HopV1	PORcurated_01253	392	69.3805	415	72.84	584	5e-168	hypothetical protein									PSPTO_4720	392	69.3805	390	72.59	583	1e-167	type III effector HopV1
	3	2	1	0	0	0	0	0	1	1	1	1	PSPPH_2352	38	31	80	95	2.53623	0.00282101	0.996667	128	type III chaperone protein ShcV	PORcurated_01252	128	100	130	70.31	189	5e-50	hypothetical protein									PSPTO_4721	128	100	130	70.31	189	6e-50	type III chaperone ShcV
1	2	2	0	0	1	1	0	0	1	1	0	0	PSPPH_3028	34	29	202	450	10.3492	5.15225e-22	1	323	type III effector AvrB4-1	PORcurated_00042	322	99.6904	328	49.13	286	1e-78	Avirulence protein.																	Psyr_1219	322	99.6904
1	2	0	0	0	0	0	1	0	0	0	1	0	PSPPH_3497	13	7	59	135	9.7	5.05029e-15	1	112	transposase, truncated									Pjap_00015770	99	88.3929	119	91.92	182	4e-48	Transposase and inactivated derivatives	PSPTO_3966	99	88.3929	119	95.96	190	2e-50	ISPsy5, Orf1
	0	0	0	0	0	0	0	0	0	0	0	0	PSPPH_3498	39	52	493	1056	17.022	4.63272e-31	1	198	type III effector HopF3
	0	0	0	0	0	0	0	0	0	0	0	0	PSPPH_3499	13	13	344	717	40.8077	1.00255e-41	1	131	type III chaperone protein ShcF
1	2	2	1	1	0	0	0	0	0	0	1	1	PSPPH_3756	81	77	505.5	858	8.62975	1.79121e-20	1	152	hypothetical protein PSPPH_3756																	PSPTO_0837	145	95.3947	200	97.93	298	2e-82	hypothetical protein PSPTO_0837
	2	2	1	1	0	0	0	0	0	0	1	1	PSPPH_3757	63	42	261	453	6.8	2.60958e-16	1	195	hydrolase, haloacid dehalogenase-like family protein																	PSPTO_0836	195	100	195	94.36	388	2e-109	hypothetical protein PSPTO_0836
	2	2	1	1	0	0	0	0	0	0	1	1	PSPPH_3758	77.5	43	443	584	8.52282	4.42166e-20	1	217	riboflavin biosynthesis protein RibD domain-containing protein																	PSPTO_0835	217	100	224	99.08	447	2e-127	ribD C-terminal domain-containing protein
	2	2	1	1	0	0	0	0	0	0	1	1	PSPPH_3759	266	221	1731	2610	8.91376	1.47928e-20	1	340	zinc-binding oxidoreductase																	PSPTO_0834	340	100	319	97.18	636	0	alcohol dehydrogenase, zinc-containing protein
1	3	2	1	0	1	1	0	0	1	1	0	0	PSPPH_4326	197	196	1468	3135	11.7125	6.24569e-25	1	912	type III effector HopAE1	PORcurated_04114	912	100	914	80.33	1389	0	hypothetical protein																	Psyr_4269	912	100
	5	0	1	0	1	0	1	0	1	0	1	0	PSPPH_4359	406.5	487	974	922	2.12199	0.014437	1	234	hypothetical protein PSPPH_4359	PORcurated_04146	222	94.8718	235	91.93	320	7e-89	Uncharacterized protein conserved in bacteria	Pjap_00083010	113	48.2906	92	95.65	144	6e-36	Uncharacterized protein conserved in bacteria (DUF2076).	PSPTO_4667	234	100	265	96.58	390	4e-110	hypothetical protein PSPTO_4667	Psyr_4302	234	100
	5	4	1	1	1	1	1	1	1	0	1	1	PSPPH_4366	38	43	485	868	16.7037	7.09675e-31	1	336	type III effector HopI1	PORcurated_01229	299	88.9881	272	68.5	355	4e-99	DnaJ-class molecular chaperone with C-terminal Zn finger domain	Pjap_00004010	336	100	336	86.61	575	2e-165	DnaJ-class molecular chaperone with C-terminal Zn finger domain	PSPTO_4776	209	62.2024	488	82.55	350	1e-97	type III effector HopI1	Psyr_4326	336	100
1	1	0	0	0	0	0	0	0	0	0	1	0	PSPPH_4991	23	27	211	535	14.92	2.20314e-27	1	159	glycosyl hydrolase family protein																	PSPTOA0030	156	98.1132	207	88.46	288	2e-79	glycosyl hydrolase family protein
	0	0	0	0	0	0	0	0	0	0	0	0	PSPPH_5225	69	61	185	212	3.05385	9.87951e-06	1	87	type III effector HopAT1
	5	5	1	1	1	1	1	1	1	1	1	1	PSPPH_5227	3	3	69	166	39.1667	9.28663e-27	1	67	HrpT	PORcurated_02716	67	100	67	85.07	123	3e-30	hypothetical protein	Pjap_00007240	67	100	67	89.55	132	7e-33	hypothetical protein	PSPTO_1390	67	100	67	79.1	102	7e-24	type III secretion protein HrpT	Psyr_1201	67	100
	2	2	0	0	0	0	0	0	1	1	1	1	PSPPH_A0010	802	706	3293	4798	5.36538	2.52743e-12	1	710	type III effector HopD1	PORcurated_01248	710	100	544	89.07	981	0	hypothetical protein									PSPTO_0876	710	100	705	94.23	1354	0	type III effector HopD1
1	0	0	0	0	0	0	0	0	0	0	0	0	PSPPH_A0011	67	71	135	171	2.21739	0.010801	0.97	hypothetical protein PSPPH_A0011
	2	2	0	0	0	0	0	0	1	1	1	1	PSPPH_A0012	1244	1339	2330.5	4658	2.70557	0.000227743	1	447	type III effector HopQ1	PORcurated_02946	442	98.8814	441	93.89	851	0	Inosine-uridine nucleoside N-ribohydrolase									PSPTO_0877	447	100	447	98.66	908	0	type III effector HopQ1-1
	0	0	0	0	0	0	0	0	0	0	0	0	PSPPH_A0031	676	781	3587	5657	6.34454	1.52112e-14	1	731	type III effector HopAU1
	0	0	0	0	0	0	0	0	0	0	0	0	PSPPH_A0055	35	30	158	383	8.32308	2.21705e-18	1	61	hypothetical protein PSPPH_A0055
	0	0	0	0	0	0	0	0	0	0	0	0	PSPPH_A0056	510	553	1373	3200	4.30198	8.03583e-10	1	797	type III effector HopAV1
	1	1	1	1	0	0	0	0	0	0	0	0	PSPPH_A0106	734	470	1105	1560	2.21346	0.00748908	1	192	hypothetical protein PSPPH_A0106
	1	1	1	1	0	0	0	0	0	0	0	0	PSPPH_A0108	1860	1596.5	3067	4580	2.21235	0.0127115	1	419	adenosylmethionine-8-amino-7-oxononanoate aminotransferase
	1	1	1	1	0	0	0	0	0	0	0	0	PSPPH_A0109	642	489	1457	2673	3.65164	7.96008e-08	1	278	sulfotransferase, putative
	1	1	1	1	0	0	0	0	0	0	0	0	PSPPH_A0110	841	653	2350	4373	4.5	3.93984e-10	1	321	hypothetical protein PSPPH_A0110
	0	0	0	0	0	0	0	0	0	0	0	0	PSPPH_A0111	54	27	150	275	5.24691	5.27154e-12	1	32	hypothetical protein PSPPH_A0111
	1	1	1	1	0	0	0	0	0	0	0	0	PSPPH_A0112	441	304	1177	2343	4.72483	3.1135e-11	1	215	phosphoglycerate mutase family protein
	1	1	1	1	0	0	0	0	0	0	0	0	PSPPH_A0113	133	117	1824	3292	20.464	3.05108e-34	1	311	syringolide biosynthetic protein AvrD1
1	1	1	0	0	0	0	0	0	1	1	0	0	PSPPH_A0120	216.5	166	672	1740	6.30588	1.23207e-15	1	352	type III effector AvrB2	PORcurated_03207	348	98.8636	321	46.96	248	4e-67	Avirulence protein.
1	1	1	1	1	0	0	0	0	0	0	0	0	PSPPH_A0122	358	363	2591.5	5964	11.8662	2.70017e-24	1	218	type III effector HopAW1
1	4	4	1	1	1	1	0	0	1	1	1	1	PSPPH_A0127	1093	1005	1759.5	3165	2.34724	0.00348932	1	539	type III effector HopAB1	PORcurated_02780	290	53.8033	494	44.28	199	3e-52	AvrPtoB E3 ubiquitin ligase.									PSPTO_3087	539	100	553	50.77	469	2e-133	type III effector HopAB2	Psyr_4659	539	100
1	0	0	0	0	0	0	0	0	0	0	0	0	PSPPH_A0129	292	259	1575	2154	6.7677	1.96707e-16	1	323	virulence surface antigen protein
	0	0	0	0	0	0	0	0	0	0	0	0	PSPPH_A0133	685	708	1480	2253	2.67983	0.000176471	1	2151	shikimate kinase
			51	44	42	34	38	27	46	40	52	43
[truncated: 16 more columns]

## Sheet: Pla107
hrp-box	# of times present	# of times up-regulated	Pph presence	Pph up-regulation	Psyr presence	Psyr up-regulation	Pjap presence	Pjap up-regulation	Por presence	Por up-regulation	Pto presence	Pto up-regulation	Query locus tag	median_2:EV norm	median_3:EV norm	median_4:HrpL norm	median_1:HrpL norm	median_Q-val	Ratio median read: HrpL/EV	b_value	Total query length	Query annotation	PSPTO tag	Length of query that aligns to this subject	Percent query coverage	Total length of subject protein	Percent identity	Bit score	E-value	Subject annotation	POR curated tag	Length of query that aligns to this subject	Percent query coverage	Total length of subject protein	Percent identity	Bit score	E-value	Subject annotation	Psyr tag	Length of query that aligns to this subject	Percent query coverage	Total length of subject protein	Percent identity	Bit score	E-value	Subject annotation	PSPPH tag	Length of query that aligns to this subject	Percent query coverage
	5	0	1	0	1	0	1	0	1	0	1	0	Lac107_00011190	19	20	63	79	5.3487e-05	3.64103	1	197	Uncharacterized conserved protein	PSPTO_0770	197	100	197	92.39	377	4e-106	hypothetical protein PSPTO_0770	PORcurated_00384	195	98.9848	197	87.18	355	1e-99	Uncharacterized conserved protein	Psyr_0674	197	100	197	91.88	370	4e-104	hypothetical protein Psyr_0674	PSPPH_4623	197	100
1	5	3	1	0	1	1	1	1	1	1	1	0	Lac107_00015550	58	50	134	155	0.00181317	2.67593	1	551	Pectate lyase	PSPTO_4101	550	99.8185	555	77.17	834	0	type III helper protein HopAK1	PORcurated_01616	551	100	532	65.41	685	0	Pectate lyase	Psyr_3839	551	100	543	82.31	878	0	type III helper protein HopAK1	PSPPH_1424	551	100
	5	4	1	1	1	1	1	1	1	1	1	0	Lac107_00016080	7	3	95	112	2.48356e-19	20.7	1	131	DspF/AvrF protein.	PSPTO_1376	127	96.9466	131	88.19	238	9e-65	type III chaperone ShcE	PORcurated_02700	128	97.7099	129	85.94	233	4e-63	DspF/AvrF protein.	Psyr_1187	128	97.7099	129	83.59	227	3e-61	DspFAvrF	PSPPH_1267	127	96.9466
1	5	5	1	1	1	1	1	1	1	1	1	1	Lac107_00016090	41	46	273	292	4.48538e-12	6.49425	1	1714	Pathogenicity factor.	PSPTO_1377	1714	100	1795	83.41	3009	0	type III effector protein AvrE1	PORcurated_02703	1714	100	1667	76	2546	0	Pathogenicity factor.	Psyr_1188	1714	100	1786	70.46	2332	0	type III effector protein AvrE1	PSPPH_1268	1714	100
1	5	5	1	1	1	1	1	1	1	1	1	1	Lac107_00016100	15	15	802	817	3.57201e-35	53.9667	1	487	Predicted soluble lytic transglycosylase fused to an ABC-type amino acid-binding protein	PSPTO_1378	487	100	495	76.11	734	0	membrane-bound lytic murein transglycosylase D	PORcurated_02704	487	100	518	64.31	638	0	Soluble lytic murein transglycosylase and related regulatory proteins (some contain LysM/invasin domains)	Psyr_1189	487	100	507	67.32	660	0	SLT:MLTD_N	PSPPH_1269	487	100
1	5	5	1	1	1	1	1	1	1	1	1	1	Lac107_00016140	200	326	12530.5	20543	5.93e-26	62.8774	1	336	HrpZ.	PSPTO_1382	333	99.1071	370	57.07	298	4e-82	type III helper protein HrpZ1	PORcurated_02708	269	80.0595	371	55	260	1e-70	HrpZ.	Psyr_1193	336	100	343	75	416	2e-117	type III helper protein HrpZ1	PSPPH_1273	336	100
	5	5	1	1	1	1	1	1	1	1	1	1	Lac107_00016150	34.5	57	1838	2943	1.32567e-32	52.2514	1	124	type III secretion apparatus protein, YscI/HrpB, C-terminal domain	PSPTO_1383	124	100	124	64.52	151	2e-38	type III secretion protein HrpB	PORcurated_02709	124	100	124	58.06	139	8e-35	type III secretion apparatus protein, YscI/HrpB, C-terminal domain	Psyr_1194	124	100	124	91.94	226	5e-61	type III secretion protein HrpB	PSPPH_1274	124	100
	5	5	1	1	1	1	1	1	1	1	1	1	Lac107_00016160	38	44	1485	2022	1.59617e-31	42.7683	1	269	type III secretion apparatus lipoprotein, YscJ/HrcJ family	PSPTO_1384	269	100	268	88.85	457	4e-130	type III secretion protein HrcJ	PORcurated_02710	269	100	269	88.1	445	1e-126	type III secretion apparatus lipoprotein, YscJ/HrcJ family	Psyr_1195	269	100	268	93.68	488	3e-139	type III secretion protein HrcJ	PSPPH_1275	269	100
	5	5	1	1	1	1	1	1	1	1	1	1	Lac107_00016170	10	12	400	475	8.29844e-32	39.7727	1	176	hypothetical protein	PSPTO_1385	176	100	176	72.73	244	2e-66	type III secretion protein HrpD	PORcurated_02711	176	100	175	64.57	232	2e-62	hypothetical protein	Psyr_1196	176	100	175	83.43	296	9e-82	type III secretion protein HrpD	PSPPH_1276	176	100
	5	5	1	1	1	1	1	1	1	1	1	1	Lac107_00016180	6	9	222	216	1.17675e-26	29.2	1	193	type III secretion apparatus protein, HrpE/YscL family	PSPTO_1386	193	100	193	78.24	270	6e-74	type III secretion protein HrpE	PORcurated_02712	143	74.0933	161	73.43	204	3e-54	type III secretion apparatus protein, HrpE/YscL family	Psyr_1197	193	100	193	84.46	316	1e-87	type III secretion protein HrpE	PSPPH_1277	193	100
1	5	5	1	1	1	1	1	1	1	1	1	1	Lac107_00016200	8	16	443	717	1.70065e-34	48.3333	1	143	hypothetical protein	PSPTO_1388	143	100	143	76.92	235	1e-63	type III secretion protein HrpG	PORcurated_02714	143	100	143	72.73	224	2e-60	hypothetical protein	Psyr_1199	143	100	146	83.22	247	3e-67	type III secretion protein HrpG	PSPPH_1279	143	100
	5	5	1	1	1	1	1	1	1	1	1	1	Lac107_00016210	69.5	92	2519	3858	2.10098e-28	39.4861	1	703	type III secretion outer membrane pore, YscC/HrcC family	PSPTO_1389	703	100	699	82.86	1209	0	outer-membrane type III secretion protein HrcC	PORcurated_02715	703	100	700	82.81	1196	0	type III secretion outer membrane pore, YscC/HrcC family	Psyr_1200	703	100	700	92.32	1279	0	outer-membrane type III secretion protein HrcC	PSPPH_1280	703	100
	5	5	1	1	1	1	1	1	1	1	1	1	Lac107_00016220	6	10	200	231	7.61951e-26	26.9375	1	67	hypothetical protein	PSPTO_1390	67	100	67	79.1	102	7e-24	type III secretion protein HrpT	PORcurated_02716	67	100	67	85.07	123	3e-30	hypothetical protein	Psyr_1201	67	100	67	88.06	131	9e-33	type III secretion protein HrpT	PSPPH_5227	67	100
	5	5	1	1	1	1	1	1	1	1	1	1	Lac107_00016230	35	38	922	981	1.98881e-27	26.0685	1	115	hypothetical protein	PSPTO_1391	115	100	119	80	194	2e-51	negative regulator of hrp expression HrpV	PORcurated_02717	115	100	119	82.61	194	2e-51	hypothetical protein	Psyr_1202	115	100	115	90.43	215	7e-58	negative regulator of hrp expression HrpV	PSPPH_1281	115	100
	5	5	1	1	1	1	1	1	1	1	1	1	Lac107_00016240	15	11	266	261	4.25844e-24	20.2692	1	359	type III secretion protein, YscU/HrpY family	PSPTO_1392	359	100	359	87.47	636	0	type III secretion protein HrcU	PORcurated_02718	356	99.1643	359	86.52	648	0	type III secretion protein, YscU/HrpY family	Psyr_1205	359	100	359	92.2	677	0	type III secretion protein HrcU	PSPPH_1282	359	100
	5	5	1	1	1	1	1	1	1	1	1	1	Lac107_00016250	3	5	48	27	1.42169e-08	9.375	1	264	type III secretion protein SpaR/YscT/HrcT	PSPTO_1393	264	100	264	85.23	426	1e-120	type III secretion protein HrcT	PORcurated_02719	264	100	264	85.23	391	2e-110	type III secretion protein SpaR/YscT/HrcT	Psyr_1206	264	100	264	95.83	480	5e-137	type III secretion protein HrcT	PSPPH_1283	264	100
	5	5	1	1	1	1	1	1	1	1	1	1	Lac107_00016260	1	2	27	28	1.24936e-08	18.3333	1	88	type III secretion protein, HrpO family	PSPTO_1394	88	100	88	95.45	164	1e-42	type III secretion protein HrcS	PORcurated_02720	88	100	50	96	98.6	9e-23	Type III secretory pathway, component EscS	Psyr_1207	88	100	88	95.45	149	5e-38	type III secretion protein HrcS	PSPPH_1284	88	100
	5	5	1	1	1	1	1	1	1	1	1	1	Lac107_00016270	5	5	57	64	2.1429e-12	12.1	1	217	type III secretion apparatus protein, YscR/HrcR family	PSPTO_1395	217	100	200	92.5	362	2e-101	type III secretion protein HrcR	PORcurated_02721	217	100	217	90.78	380	3e-107	type III secretion apparatus protein, YscR/HrcR family	Psyr_1208	217	100	217	96.77	400	5e-113	type III secretion system protein	PSPPH_1285	217	100
	5	4	1	1	1	1	1	0	1	1	1	1	Lac107_00016280	1	2	121	107	2.93198e-26	76	1	129	Flagellar motor switch/type III secretory pathway protein	PSPTO_1396	128	99.2248	137	66.18	146	6e-37	type III secretion protein HrcQb	PORcurated_02722	128	99.2248	136	65.69	157	3e-40	Flagellar motor switch/type III secretory pathway protein	Psyr_1209	129	100	132	73.68	176	6e-46	type III secretion protein HrcQb	PSPPH_1286	129	100
	5	5	1	1	1	1	1	1	1	1	1	1	Lac107_00016290	3	5	62	82	7.73841e-16	18	1	238	hypothetical protein	PSPTO_1397	238	100	238	73.53	350	5e-98	type III secretion protein HrcQa	PORcurated_02723	238	100	238	70.59	334	3e-93	hypothetical protein	Psyr_1210	238	100	238	73.53	342	2e-95	type III secretion protein HrcQa	PSPPH_1287	238	100
1	5	5	1	1	1	1	1	1	1	1	1	1	Lac107_00016300	4	4	59	87	2.4842e-16	18.25	1	190	hypothetical protein	PSPTO_1398	190	100	189	71.61	210	5e-56	type III secretion protein HrpP	PORcurated_02724	190	100	195	55.83	200	5e-53	hypothetical protein	Psyr_1211	190	100	190	71.58	268	2e-73	type III secretion protein HrpP	PSPPH_1288	190	100
	5	5	1	1	1	1	1	1	1	1	1	1	Lac107_00016310	4	3	123	134	1.72442e-24	36.7143	1	148	Type III secretion protein YscO.	PSPTO_1399	148	100	148	90.54	263	5e-72	type III secretion protein HrpO	PORcurated_02725	148	100	148	86.49	253	6e-69	hypothetical protein	Psyr_1212	148	100	148	83.78	247	3e-67	type III secretion protein HrpO	PSPPH_1289	148	100
	5	5	1	1	1	1	1	1	1	1	1	1	Lac107_00016320	19	16	306	455	1.09804e-25	21.7429	1	449	ATPase FliI/YscN family	PSPTO_1400	449	100	449	96.88	838	0	type III secretion cytoplasmic ATPase HrcN	PORcurated_02726	449	100	449	94.21	815	0	ATPase FliI/YscN family	Psyr_1213	449	100	449	94.88	816	0	type III secretion cytoplasmic ATPase HrcN	PSPPH_1290	449	100
	5	5	1	1	1	1	1	1	1	1	1	1	Lac107_00016330	13	12	246	347	2.1275e-26	23.72	1	324	type III secretion apparatus protein, YscD/HrpQ family	PSPTO_1401	324	100	330	80.61	548	3e-157	type III secretion protein HrpQ	PORcurated_02727	324	100	330	76.97	503	8e-144	type III secretion apparatus protein, YscD/HrpQ family	Psyr_1214	324	100	324	84.88	573	6e-165	type III secretion protein HrpQ	PSPPH_1291	324	100
	5	5	1	1	1	1	1	1	1	1	1	1	Lac107_00016340	33	41	432	451	4.52644e-19	11.9324	1	695	type III secretion protein, HrcV family	PSPTO_1402	695	100	695	92.81	1321	0	type III secretion protein HrcV	PORcurated_02728	695	100	695	90.79	1293	0	type III secretion protein, HrcV family	Psyr_1215	695	100	695	94.96	1350	0	Type III secretion protein HrcV	PSPPH_1292	695	100
1	5	5	1	1	1	1	1	1	1	1	1	1	Lac107_00016350	12	7	189	266	2.43522e-25	23.9474	1	368	type III secretion regulator YopN/LcrE/InvE/MxiC	PSPTO_1403	366	99.4565	368	78.2	582	2e-167	type III secretion protein HrpJ	PORcurated_02729	367	99.7283	351	73.91	531	2e-152	type III secretion regulator YopN/LcrE/InvE/MxiC	Psyr_1216	367	99.7283	393	88.86	655	0	type III secretion protein HrpJ	PSPPH_1293	368	100
1	5	5	1	1	1	1	1	1	1	1	1	1	Lac107_00016370	39	47	793	1164	8.65489e-26	22.7558	1	769	hypothetical protein	PSPTO_1405	769	100	780	72.52	1079	0	type III helper protein HrpK1	PORcurated_02731	769	100	625	71.41	852	0	hypothetical protein	Psyr_1218	769	100	770	96.49	1387	0	type III helper protein HrpK1	PSPPH_1295	769	100
	5	3	1	1	1	0	1	1	1	0	1	1	Lac107_00019220	30	38	328.5	158	5.70857e-13	7.15441	1	78	hypothetical protein	PSPTO_2690	78	100	80	78.21	126	5e-31	lipoprotein	PORcurated_03445	78	100	80	60.26	98.6	9e-23	hypothetical protein	Psyr_2423	78	100	90	71.79	119	4e-29	hypothetical protein Psyr_2423	PSPPH_2581	78	100
1	5	2	1	0	1	0	1	1	1	0	1	1	Lac107_00019230	199	244	1701	1888	1.95274e-12	8.10158	1	252	Membrane protein TerC, possibly involved in tellurium resistance	PSPTO_2691	237	94.0476	253	97.05	437	4e-124	membrane protein, TerC family	PORcurated_03444	237	94.0476	251	96.62	436	1e-123	Membrane protein TerC, possibly involved in tellurium resistance	Psyr_2424	252	100	252	96.03	468	2e-133	integral membrane protein TerC	PSPPH_2582	252	100
	5	0	1	0	1	0	1	0	1	0	1	0	Lac107_00021260	20	17.5	52	60	0.00194772	2.98667	1	458	Sugar phosphate permease	PSPTO_2910	458	100	447	93.06	817	0	tartrate transporter	PORcurated_00099	458	100	457	94.1	832	0	Sugar phosphate permease	Psyr_2715	458	100	464	94.98	844	0	major facilitator transporter	PSPPH_2468	458	100
1	5	3	1	1	1	0	1	0	1	1	1	1	Lac107_00029380	30	25	197	200	6.84638e-13	7.21818	1	343	Membrane-associated lipoprotein involved in thiamine biosynthesis	PSPTO_2105	339	98.8338	343	82.49	554	4e-159	thiamine biosynthesis lipoprotein	PORcurated_00488	343	100	347	80.47	549	1e-157	Membrane-associated lipoprotein involved in thiamine biosynthesis	Psyr_1900	343	100	327	89.3	586	9e-169	ApbE-like lipoprotein	PSPPH_1855	343	100
	5	0	1	0	1	0	1	0	1	0	1	0	Lac107_00039820	50	50	164	250	2.53984e-07	4.14	1	300	Transcriptional regulator	PSPTO_3081	297	99	307	86.58	527	4e-151	LysR family transcriptional regulator	PORcurated_04054	293	97.6667	294	86.35	517	3e-148	Transcriptional regulator	Psyr_2938	293	97.6667	294	87.37	522	2e-149	regulatory protein, LysR:LysR, substrate-binding	PSPPH_2295	300	100
	5	0	1	0	1	0	1	0	1	0	1	0	Lac107_00040990	29	30	61	87	0.0138245	2.50847	0.913333	478	Thioesterase domains of type I polyketide synthases or non-ribosomal peptide synthetases	PSPTO_2150	477	99.7908	2875	91.82	902	0	pyoverdine sidechain peptide synthetase IV, D-Asp-L-Ser component	PORcurated_03777	478	100	701	90.78	898	0	Thioesterase domains of type I polyketide synthases or non-ribosomal peptide synthetases	Psyr_1960	478	100	2883	85.98	829	0	non-ribosomal peptide synthase:amino acid adenylation	PSPPH_1926	478	100
1	5	4	1	1	1	1	1	1	1	0	1	1	Lac107_00043500	22	29	391	487	3.05645e-23	17.2157	1	336	DnaJ-class molecular chaperone with C-terminal Zn finger domain	PSPTO_4776	209	62.2024	488	82.08	352	3e-98	type III effector HopI1	PORcurated_01229	299	88.9881	272	67.77	353	9e-99	DnaJ-class molecular chaperone with C-terminal Zn finger domain	Psyr_4326	335	99.7024	336	83.58	553	1e-158	type III effector HopI1	PSPPH_4366	336	100
	5	4	1	0	1	1	1	1	1	1	1	1	Lac107_00054590	68	63	167	172	0.00289442	2.58779	1	144	Transcriptional regulators	PSPTO_1645	144	100	144	97.92	277	3e-76	MarR family transcriptional regulator	PORcurated_01702	144	100	144	93.06	266	5e-73	Transcriptional regulators	Psyr_3737	144	100	144	97.92	280	5e-77	regulatory protein, MarR	PSPPH_1519	144	100
	5	0	1	0	1	0	1	0	1	0	1	0	Lac107_00056370	25	26	63	68	0.0121322	2.56863	0.923333	136	prepilin-type N-terminal cleavage/methylation domain	PSPTO_0816	136	100	133	80.88	215	1e-57	type IV pilus biogenesis protein	PORcurated_04508	136	100	134	85.29	231	1e-62	prepilin-type N-terminal cleavage/methylation domain	Psyr_0720	136	100	133	84.56	221	3e-59	fimbrial protein pilin	PSPPH_0731	136	100
	5	0	1	0	1	0	1	0	1	0	1	0	Lac107_00056380	87	69	180	178	0.0158248	2.29487	0.946667	370	glycine oxidase ThiO	PSPTO_0817	367	99.1892	367	93.19	679	0	FAD-binding oxidoreductase	PORcurated_04509	365	98.6486	367	91.51	662	0	glycine oxidase ThiO	Psyr_0721	365	98.6486	367	93.15	674	0	FAD dependent oxidoreductase	PSPPH_0732	370	100
1	5	1	1	0	1	0	1	0	1	0	1	1	Lac107_00061520	53	65	226	264	2.11179e-07	4.15254	1	778	PAS domain S-box	PSPTO_2129	778	100	746	90.79	1339	0	sensory box histidine kinase/response regulator	PORcurated_00526	778	100	775	89.72	1343	0	PAS domain S-box	Psyr_1939	778	100	779	91.66	1380	0	PAS	PSPPH_1905	778	100
	5	2	1	1	1	0	1	0	1	0	1	1	Lac107_00061530	40	37	369	509	1.80203e-18	11.4026	1	222	Response regulator containing a CheY-like receiver domain and an HTH DNA-binding domain	PSPTO_2130	222	100	222	95.95	426	1e-120	DNA-binding response regulator, LuxR family	PORcurated_00527	222	100	201	83.78	363	5e-102	Response regulator containing a CheY-like receiver domain and an HTH DNA-binding domain	Psyr_1940	222	100	222	96.85	430	4e-122	LuxR response regulator receiver	PSPPH_1906	222	100
	5	0	1	0	1	0	1	0	1	0	1	0	Lac107_00066350	1	3	23	17	3.82058e-05	10	1	72	Phosphopantetheine attachment site.	PSPTO_2148	72	100	2625	95.83	138	8e-35	pyoverdine sidechain peptide synthetase II, D-Asp-L-Thr component	PORcurated_00392	72	100	102	95.83	138	1e-34	Phosphopantetheine attachment site.	Psyr_1958	72	100	2666	90.28	130	2e-32	non-ribosomal peptide synthase:amino acid adenylation	PSPPH_1924	72	100
	5	0	1	0	1	0	1	0	1	0	1	0	Lac107_00066360	11	9	46	44	4.70713e-05	4.5	1	290	Condensation domain.	PSPTO_2149	287	98.9655	2151	91.64	533	6e-153	pyoverdine sidechain peptide synthetase III, L-Thr-L-Ser component	PORcurated_05290	287	98.9655	563	69.83	353	1e-98	Acyl-CoA synthetases (AMP-forming)/AMP-acid ligases II	Psyr_1959	290	100	2154	93.45	531	2e-152	amino acid adenylation	PSPPH_1925	287	98.9655
1	4	4	0	0	1	1	1	1	1	1	1	1	Lac107_00016030	69	104	4351.5	6501	4.45201e-31	62.7312	1	486	hypothetical protein	PSPTO_1372	486	100	486	83.13	775	0	type III effector HopAA1-1	PORcurated_02697	360	74.0741	387	77.22	476	2e-135	hypothetical protein	Psyr_1183	486	100	483	79.26	707	0	type III effector HopAA1
1	4	4	1	1	1	1	1	1	0	0	1	1	Lac107_00016050	5	5	349	463	9.53228e-37	81.2	1	128	hypothetical protein	PSPTO_1373	116	90.625	424	57.76	123	6e-30	type III helper protein HrpW1									Psyr_1184	116	90.625	441	62.39	144	3e-36	type III helper protein HrpW1	PSPPH_1264	116	90.625
	4	4	1	1	1	1	0	0	1	1	1	1	Lac107_00016060	10	10	593	926	2.88346e-38	75.95	1	164	Tir chaperone protein (CesT).	PSPTO_1374	164	100	164	86.59	299	9e-83	type III chaperone ShcM	PORcurated_02698	164	100	166	81.93	282	8e-78	Tir chaperone protein (CesT).	Psyr_1185	164	100	164	79.88	281	2e-77	effector locus protein	PSPPH_1265	164	100
1	4	4	0	0	1	1	1	1	1	1	1	1	Lac107_00016070	34	38	1644	3251	2.6014e-35	67.9861	1	744	hypothetical protein	PSPTO_1375	744	100	712	82.68	1243	0	type III effector HopM1	PORcurated_02699	740	99.4624	745	67.73	996	0	hypothetical protein	Psyr_1186	695	93.414	718	67.44	928	0	type III effector HopM1
	4	0	1	0	1	0	1	0	1	0	0	0	Lac107_00025060	17.5	9	86	81	1.86847e-09	6.30189	1	210	Phosphopantetheinyl transferase									PORcurated_05072	196	93.3333	196	76.53	296	1e-81	Phosphopantetheinyl transferase	Psyr_4661	210	100	210	88.1	377	4e-106	phosphopantetheinyl transferase	PSPPH_4695	194	92.381
1	4	0	1	0	1	0	1	0	1	0	0	0	Lac107_00025070	78	50	288	277	5.37414e-08	4.41406	1	1161	non-ribosomal peptide synthetase terminal domain of unknown function									PORcurated_05071	1161	100	1308	85.44	1997	0	amino acid adenylation domain	Psyr_4662	1161	100	1346	95.78	2251	0	amino acid adenylation	PSPPH_4696	1161	100
	4	0	0	0	1	0	1	0	1	0	1	0	Lac107_00048300	12	13	145	137	1.08529e-16	11.28	1	338	Predicted amidohydrolase	PSPTO_1357	338	100	338	96.15	682	0	aliphatic amidase	PORcurated_02676	308	91.1243	339	97.08	630	0	Predicted amidohydrolase	Psyr_1166	338	100	338	96.45	685	0	formamidase
1	4	4	1	1	1	1	0	0	1	1	1	1	Lac107_00053090	813	647	26269	24715	3.77283e-19	34.9205	1	280	hypothetical protein	PSPTO_1568	278	99.2857	284	74.82	421	5e-119	type III effector HopAF1	PORcurated_01636	278	99.2857	184	81.77	312	2e-86	hypothetical protein	Psyr_3813	278	99.2857	284	73.76	419	1e-118	type III effector HopAF1	PSPPH_1443	278	99.2857
	4	0	1	0	1	0	1	0	0	0	1	0	Lac107_00067990	28	30	80	115	5.79507e-05	3.36207	1	161	Transposase and inactivated derivatives, IS5 family	PSPTO_5582	152	94.4099	325	88.82	283	7e-78	ISPssy, transposase									Psyr_0096	152	94.4099	327	99.34	315	1e-87	transposase IS4	PSPPH_0169	152	94.4099
	3	3	1	1	1	1	1	1	0	0	0	0	Lac107_00016190	20	15	1365	909	6.62599e-37	64.9714	1	74	HrpF protein.																	Psyr_1198	74	100	74	90.54	136	3e-34	type III secretion protein HrpF	PSPPH_1278	74	100
1	3	3	0	0	1	1	0	0	1	1	1	1	Lac107_00039830	26	34	1597	2464	6.40162e-36	67.6833	1	544	AvrPtoB E3 ubiquitin ligase.	PSPTO_3087	544	100	553	68.11	672	0	type III effector HopAB2	PORcurated_02780	544	100	494	54.55	432	4e-122	AvrPtoB E3 ubiquitin ligase.	Psyr_4659	544	100	516	48.63	404	1e-113	type III effector HopAB1
1	3	3	0	0	1	1	0	0	1	1	1	1	Lac107_00053020	110	158.5	13143.5	11403	8.80113e-31	91.4209	1	185	Central core of the bacterial effector protein AvrPto.	PSPTO_4001	185	100	164	77.78	273	9e-75	type III effector protein AvrPto1	PORcurated_03205	185	100	160	49.38	157	3e-40	Central core of the bacterial effector protein AvrPto.	Psyr_4919	182	98.3784	163	77.36	263	5e-72	type III effector protein AvrPto1
1	3	3	1	1	0	0	0	0	1	1	1	1	Lac107_00053710	99	121	672	796	1.02013e-11	6.67273	1	249	hypothetical protein	PSPTO_4722	249	100	468	81.27	406	1e-114	type III effector HopAO1	PORcurated_01251	249	100	468	81.27	406	8e-115	Predicted protein-tyrosine phosphatase									PSPPH_A0010	192	77.1084
	3	0	1	0	1	0	0	0	1	0	0	0	Lac107_00068010	13	6	51	50	9.42987e-07	5.31579	1	97	hypothetical protein									PORcurated_04773	97	100	682	62.11	130	3e-32	hypothetical protein	Psyr_4970	97	100	684	62.11	128	1e-31	phospholipase D/transphosphatidylase	PSPPH_0117	97	100
	2	2	0	0	1	1	1	1	0	0	0	0	Lac107_00016130	157	308.5	15687.5	17372	4.88619e-27	71.0193	1	104	HrpA pilus formation protein.																	Psyr_1192	104	100	108	44.66	87	3e-19	type III helper protein HrpA2
	2	0	0	0	0	0	1	0	1	0	0	0	Lac107_00025090	49	30	239	346	1.75142e-13	7.40506	1	167	N-acetylglutamate synthase and related acetyltransferases									PORcurated_05070	165	98.8024	169	62.42	211	2e-56	N-acetylglutamate synthase and related acetyltransferases
1	2	1	0	0	0	0	0	0	1	1	1	0	Lac107_00043950	29	46	2730	3714	1.29217e-36	85.92	1	192	Salmonella virulence-associated 28kDa protein.	PSPTO_0906	192	100	261	67.71	277	4e-76	type III effector HopAI1	PORcurated_04654	192	100	267	66.15	274	3e-75	Salmonella virulence-associated 28kDa protein.
1	2	2	0	0	1	1	0	0	1	1	0	0	Lac107_00053590	317	342	6157	8994	1.66356e-19	22.9909	1	345	hypothetical protein									PORcurated_04114	316	91.5942	914	48.77	247	1e-66	hypothetical protein	Psyr_4269	316	91.5942	914	47.06	263	2e-71	type III effector HopAE1
	2	2	1	1	0	0	0	0	0	0	1	1	Lac107_00058290	83	94.5	2446.5	3491	7.59779e-27	33.4507	1	319	Threonine dehydrogenase and related Zn-dependent dehydrogenases	PSPTO_0834	319	100	319	98.43	644	0	alcohol dehydrogenase, zinc-containing protein																	PSPPH_3759	319	100
1	2	2	1	1	0	0	0	0	0	0	1	1	Lac107_00058300	16	25	348	498	2.91163e-25	20.6341	1	224	Pyrimidine reductase, riboflavin biosynthesis	PSPTO_0835	224	100	224	96.43	452	1e-128	ribD C-terminal domain-containing protein																	PSPPH_3758	217	96.875
	2	2	1	1	0	0	0	0	0	0	1	1	Lac107_00058310	9	11	174	245	6.16394e-24	20.95	1	217	haloacid dehalogenase superfamily, subfamily IA, variant 3 with third motif having DD or ED/haloacid dehalogenase superfamily, subfamily IA, variant 1 with third motif having Dx(3-4)D or Dx(3-4)E	PSPTO_0836	217	100	195	96.92	394	4e-111	hypothetical protein PSPTO_0836																	PSPPH_3757	217	100
	2	2	1	1	0	0	0	0	0	0	1	1	Lac107_00058320	4	10	134	183	9.14579e-23	22.6429	1	200	Uncharacterized conserved protein	PSPTO_0837	200	100	200	99	416	8e-118	hypothetical protein PSPTO_0837																	PSPPH_3756	145	72.5
	2	2	0	0	0	0	0	0	1	1	1	1	Lac107_00066030	30	53	3503	5690	1.55431e-37	110.759	1	366	N-Dimethylarginine dimethylaminohydrolase	PSPTO_0873	366	100	366	99.45	756	0	amidinotransferase family protein	PORcurated_01933	366	100	366	88.52	688	0	hypothetical protein
	2	2	0	0	0	0	0	0	1	1	1	1	Lac107_00066040	14	25	1199	2067	1.67415e-38	83.7436	1	418	hypothetical protein	PSPTO_0874	418	100	417	97.61	844	0	nikkomycin biosynthesis domain-containing protein	PORcurated_01934	411	98.3254	416	70.32	602	1e-173	hypothetical protein
	2	2	0	0	0	0	0	0	1	1	1	1	Lac107_00066050	31	35	2384.5	3099	8.38908e-37	83.0833	1	414	hypothetical protein	PSPTO_0875	414	100	414	94.44	809	0	hypothetical protein PSPTO_0875	PORcurated_01935	409	98.7923	434	84.35	720	0	hypothetical protein
1	1	1	0	0	0	0	0	0	0	0	1	1	Lac107_00016380	59	82	4863	7577	9.07471e-34	88.227	1	375	hypothetical protein	PSPTO_5354	372	99.2	380	57.14	424	9e-120	type III effector HopA1
	1	1	0	0	0	0	0	0	0	0	1	1	Lac107_00016390	13	22	1276.5	1932	2.31519e-39	91.6714	1	127	Tir chaperone protein (CesT).	PSPTO_5353	125	98.4252	127	74.4	193	4e-51	type III chaperone protein ShcA
	1	0	1	0	0	0	0	0	0	0	0	0	Lac107_00025050	16	8	51.5	39	0.000348991	3.77083	1	278	AraC-type DNA-binding domain-containing proteins																									PSPPH_4692	278	100
	1	1	0	0	0	0	0	0	0	0	1	1	Lac107_00025100	41	42	4533.5	5294	9.56742e-38	118.404	1	431	Acetylornithine deacetylase/Succinyl-diaminopimelate desuccinylase and related deacylases	PSPTO_0524	431	100	432	85.38	764	0	peptidase, M20/M25/M40 family
1	1	1	0	0	0	0	0	0	0	0	1	1	Lac107_00029020	79	130	7389	6573	1.64193e-30	66.8038	1	211	hypothetical protein	PSPTO_4331	211	100	211	96.68	436	8e-124	type III effector HopE1
	1	0	0	0	1	0	0	0	0	0	0	0	Lac107_00053100	592	676	1817	1804	0.00359777	2.85568	1	198	Site-specific recombinases, DNA invertase Pin homologs																	Psyr_2668	179	90.404	204	48.63	165	2e-42	helix-turn-helix, Fis-type
	1	0	1	0	0	0	0	0	0	0	0	0	Lac107_00053540	7	7	76	104	4.18397e-15	12.8571	1	182	Site-specific recombinases, DNA invertase Pin homologs																									PSPPH_A0069	182	100
	1	1	1	1	0	0	0	0	0	0	0	0	Lac107_00053650	529	562.5	1286	1427	0.0180255	2.48557	1	419	Adenosylmethionine-8-amino-7-oxononanoate aminotransferase																									PSPPH_A0108	419	100
	1	1	1	1	0	0	0	0	0	0	0	0	Lac107_00053660	386	323	1168	1205	0.000147314	3.34697	1	351	hypothetical protein																									PSPPH_A0109	351	100
	1	1	1	1	0	0	0	0	0	0	0	0	Lac107_00053670	366	310	1409	1488	1.85287e-06	4.2855	1	306	Probable taurine catabolism dioxygenase																									PSPPH_A0110	306	100
	1	1	1	1	0	0	0	0	0	0	0	0	Lac107_00053680	282	273	1385	1216	2.2866e-07	4.68649	1	215	Fructose-2,6-bisphosphatase																									PSPPH_A0112	214	99.5349
1	1	1	1	1	0	0	0	0	0	0	0	0	Lac107_00053690	97	175	6757	5344	4.77116e-27	44.489	1	311	Pseudomonas avirulence D protein (AvrD).																									PSPPH_A0113	311	100
	1	1	0	0	0	0	0	0	0	0	1	1	Lac107_00058330	54	48	253	336	9.94267e-11	5.77451	1	397	Fucose permease	PSPTO_0838	397	100	397	99.24	776	0	major facilitator family transporter
1	1	0	0	0	0	0	0	0	0	0	1	0	Lac107_00058400	21	26	466	504	1.14028e-25	20.6383	1	298	hypothetical protein,HopBD1	PSPTO_2076	297	99.6644	153	53.55	172	3e-44	hypothetical protein PSPTO_2076
1	1	1	1	1	0	0	0	0	0	0	0	0	Lac107_00058410	31	32	1812	1939	6.61857e-35	59.5397	1	218	cysteine protease domain, YopT-type, HopAW1																									PSPPH_A0122	218	100
1	1	1	0	0	0	0	0	0	0	0	1	1	Lac107_00066020	49	65	636	496	1.02503e-16	9.92982	1	430	Arabinose efflux permease	PSPTO_0871	429	99.7674	394	94.67	735	0	macrolide efflux protein
	1	0	0	0	0	0	0	0	0	0	1	0	Lac107_00066420	12	12	37	41	0.00401534	3.25	0.956667	248	Predicted dinucleotide-binding enzymes	PSPTO_0819	217	87.5	248	49.02	210	1e-55	hypothetical protein PSPTO_0819
	0	0	0	0	0	0	0	0	0	0	0	0	Lac107_00000090	77	48	161	120	0.024011	2.248	0.833333	400	CRISPR-associated protein (Cas_Csy3).
	0	0	0	0	0	0	0	0	0	0	0	0	Lac107_00005750	208	81	437	182	0.0419631	2.14187	0.62	320	Tfp pilus assembly protein, pilus retraction ATPase PilT, on the mega plasmid
	0	0	0	0	0	0	0	0	0	0	0	0	Lac107_00006900	574	202	1170	597	0.0365735	2.27706	0.793333	818	FtsK/SpoIIIE family, on mega plasmid
	0	0	0	0	0	0	0	0	0	0	0	0	Lac107_00028620	28	42	4168	6232	2.45825e-39	148.571	1	217	Protein of unknown function (DUF1826).HopAZ1
1	0	0	0	0	0	0	0	0	0	0	0	0	Lac107_00057890	9.5	13	863	1139	1.23894e-39	88.9778	1	362	YopJ Serine/Threonine acetyltransferase.HopZ2
	0	0	0	0	0	0	0	0	0	0	0	0	Lac107_00066440	44	68	11415.5	13594	1.96907e-38	223.299	1	267	cysteine protease domain, YopT-type, avrPphB
1	0	0	0	0	0	0	0	0	0	0	0	0	Lac107_00066600	36	39	1501	2220	5.17319e-33	49.6133	1	335	YopJ Serine/Threonine acetyltransferase. HopZ4, annotated as outer protein J
			62	44	57	38	51	34	58	40	67	52
[truncated: 13 more columns]

## Sheet: PsyB728a
hrp-box	# of times present	# of times upregulated	Pph presence	Pph up-regulation	Plac107 presence	Plac107 up-regulation	Pjap presence	Pjap up-regulation	Por presence	Por up-regulation	Pto presence	Pto up-regulation	Query locus tag	median_3:EV norm	median_4:EV norm	median_1:HrpL norm	median_2:HrpL norm	median_Q-val	Ratio median read: HrpL/EV	b_value	Total query length	Query annotation	POR tag (new)	Length of query that aligns to this subject	Percent query coverage	Total length of subject protein	Percent identity	Bit score	E-value	Subject annotation	PSPTO tag	Length of query that aligns to this subject	Percent query coverage	Total length of subject protein	Percent identity	Bit score	E-value	Subject annotation	Lac107 tag	Length of query that aligns to this subject	Percent query coverage	Total length of subject protein	Percent identity	Bit score	E-value	Subject annotation	Japonica tag	Length of query that aligns to this subject	Percent query coverage
	5	0	1	0	1	0	1	0	1	0	1	0	Psyr_0026	236	205	630	589	1.55955e-09	2.76417	1	522	Sulfate transporter/antisigma-factor antagonist STAS:sulphate transporter	PORcurated_04291	522	100	522	94.06	927	0	Sulfate permease and related transporters (MFS superfamily)	PSPTO_0168	522	100	522	96.36	916	0	sulfate transporter family protein	Lac107_00066570	522	100	522	96.74	925	0	Sulfate permease and related transporters (MFS superfamily)	Pjap_00066160	522	100
	5	0	1	0	1	0	1	0	1	0	1	0	Psyr_0678	233	133	555	122.5	0.00595679	1.85109	1	448	beta alanine--pyruvate transaminase	PORcurated_00389	448	100	448	93.75	861	0	Adenosylmethionine-8-amino-7-oxononanoate aminotransferase	PSPTO_0774	448	100	448	95.54	874	0	beta-alanine--pyruvate aminotransferase	Lac107_00011150	448	100	448	96.88	884	0	Adenosylmethionine-8-amino-7-oxononanoate aminotransferase	Pjap_00067860	355	79.2411
	5	0	1	0	1	0	1	0	1	0	1	0	Psyr_0679	275	142	678	160	0.000518585	2.00959	1	497	methylmalonate-semialdehyde dehydrogenase	PORcurated_05636	497	100	497	95.57	989	0	methylmalonic acid semialdehyde dehydrogenase	PSPTO_0775	497	100	497	95.98	992	0	methylmalonate-semialdehyde dehydrogenase	Lac107_00011140	497	100	497	97.79	1009	0	methylmalonic acid semialdehyde dehydrogenase	Pjap_00067840	497	100
	5	2	1	0	1	1	1	0	1	1	1	0	Psyr_0779	134	112	760	469	4.91155e-22	4.99593	1	427	type III effector HopAH1	PORcurated_04653	427	100	255	93.33	489	2e-139	Cellulase (glycosyl hydrolase family 5).	PSPTO_0905	427	100	422	82.2	691	0	type III effector HopAH1	Lac107_00043930	427	100	427	96.72	798	0	Cellulase (glycosyl hydrolase family 5).	Pjap_00021490	426	99.7658
1	5	4	1	1	1	1	1	1	1	1	1	0	Psyr_1187	341	368	728	569	0.00335372	1.82934	1	129	DspFAvrF	PORcurated_02700	129	100	129	88.37	236	4e-64	DspF/AvrF protein.	PSPTO_1376	129	100	131	86.05	236	6e-64	type III chaperone ShcE	Lac107_00016080	128	99.2248	131	83.59	227	3e-61	DspF/AvrF protein.	Pjap_00007080	129	100
1	5	5	1	1	1	1	1	1	1	1	1	1	Psyr_1188	422	361	1401	841	4.3139e-11	2.86335	1	1786	type III effector protein AvrE1	PORcurated_02703	1786	100	1667	64.94	2183	0	Pathogenicity factor.	PSPTO_1377	1786	100	1795	67.61	2508	0	type III effector protein AvrE1	Lac107_00016090	1786	100	1714	70.46	2332	0	Pathogenicity factor.	Pjap_00007090	1786	100
1	5	5	1	1	1	1	1	1	1	1	1	1	Psyr_1189	61	65	317	185.5	1.67676e-13	3.9881	1	507	SLT:MLTD_N	PORcurated_02704	507	100	518	64.72	637	0	Soluble lytic murein transglycosylase and related regulatory proteins (some contain LysM/invasin domains)	PSPTO_1378	507	100	495	70.93	683	0	membrane-bound lytic murein transglycosylase D	Lac107_00016100	506	99.8028	487	67.32	660	0	Predicted soluble lytic transglycosylase fused to an ABC-type amino acid-binding protein	Pjap_00007100	507	100
	5	5	1	1	1	1	1	1	1	1	1	1	Psyr_1193	390	317	15797	10941.5	1.35708e-113	37.8197	1	343	type III helper protein HrpZ1	PORcurated_02708	341	99.4169	371	57.41	283	2e-77	HrpZ.	PSPTO_1382	340	99.1254	370	57.61	315	5e-87	type III helper protein HrpZ1	Lac107_00016140	343	100	336	76.09	483	1e-137	HrpZ.	Pjap_00007140	287	83.6735
	5	5	1	1	1	1	1	1	1	1	1	1	Psyr_1194	55	38	1584	1180	2.93421e-78	29.7204	1	124	type III secretion protein HrpB	PORcurated_02709	124	100	124	60.48	149	8e-38	type III secretion apparatus protein, YscI/HrpB, C-terminal domain	PSPTO_1383	124	100	124	67.74	162	9e-42	type III secretion protein HrpB	Lac107_00016150	124	100	124	91.94	226	5e-61	type III secretion apparatus protein, YscI/HrpB, C-terminal domain	Pjap_00007160	124	100
	5	5	1	1	1	1	1	1	1	1	1	1	Psyr_1195	95	67	1954	1465	4.25249e-71	21.1049	1	268	type III secretion protein HrcJ	PORcurated_02710	268	100	269	86.99	438	2e-124	type III secretion apparatus lipoprotein, YscJ/HrcJ family	PSPTO_1384	268	100	268	90.3	463	8e-132	type III secretion protein HrcJ	Lac107_00016160	268	100	269	93.68	463	9e-132	type III secretion apparatus lipoprotein, YscJ/HrcJ family	Pjap_00007170	268	100
	5	5	1	1	1	1	1	1	1	1	1	1	Psyr_1196	24	34	517	437	1.94583e-47	16.4483	1	175	type III secretion protein HrpD	PORcurated_02711	175	100	175	69.71	252	1e-68	hypothetical protein	PSPTO_1385	175	100	176	76.57	253	1e-68	type III secretion protein HrpD	Lac107_00016170	175	100	176	83.43	296	9e-82	hypothetical protein	Pjap_00007180	175	100
	5	5	1	1	1	1	1	1	1	1	1	1	Psyr_1197	27	24	231	200	2.91034e-25	8.45098	1	193	type III secretion protein HrpE	PORcurated_02712	143	74.0933	161	73.43	203	7e-54	type III secretion apparatus protein, HrpE/YscL family	PSPTO_1386	193	100	193	76.17	260	5e-71	type III secretion protein HrpE	Lac107_00016180	193	100	193	84.46	316	1e-87	type III secretion apparatus protein, HrpE/YscL family	Pjap_00007190	193	100
1	5	5	1	1	1	1	1	1	1	1	1	1	Psyr_1199	44	36	845	617	5.95648e-56	18.275	1	146	type III secretion protein HrpG	PORcurated_02714	146	100	143	71.33	219	5e-59	hypothetical protein	PSPTO_1388	146	100	143	78.32	235	1e-63	type III secretion protein HrpG	Lac107_00016200	146	100	143	83.22	247	3e-67	hypothetical protein	Pjap_00007210	146	100
	5	5	1	1	1	1	1	1	1	1	1	1	Psyr_1200	147	112	1932	1498	4.40679e-56	13.2432	1	700	outer-membrane type III secretion protein HrcC	PORcurated_02715	700	100	700	83.9	1201	0	type III secretion outer membrane pore, YscC/HrcC family	PSPTO_1389	700	100	699	84.92	1226	0	outer-membrane type III secretion protein HrcC	Lac107_00016210	700	100	703	91.04	1270	0	type III secretion outer membrane pore, YscC/HrcC family	Pjap_00007230	700	100
	5	5	1	1	1	1	1	1	1	1	1	1	Psyr_1201	9	12	203	114	3.75413e-29	15.0952	1	67	type III secretion protein HrpT	PORcurated_02716	67	100	67	83.58	124	1e-30	hypothetical protein	PSPTO_1390	67	100	67	76.12	100	2e-23	type III secretion protein HrpT	Lac107_00016220	67	100	67	88.06	131	1e-32	hypothetical protein	Pjap_00007240	67	100
	5	5	1	1	1	1	1	1	1	1	1	1	Psyr_1202	30	21	433	281	5.99591e-40	14	1	115	negative regulator of hrp expression HrpV	PORcurated_02717	115	100	119	80.87	190	3e-50	hypothetical protein	PSPTO_1391	115	100	119	80	193	4e-51	negative regulator of hrp expression HrpV	Lac107_00016230	115	100	115	90.43	215	7e-58	hypothetical protein	Pjap_00007250	114	99.1304
	5	5	1	1	1	1	1	1	1	1	1	1	Psyr_1205	23	20	110	81	4.14923e-10	4.44186	1	359	type III secretion protein HrcU	PORcurated_02718	356	99.1643	359	86.52	644	0	type III secretion protein, YscU/HrpY family	PSPTO_1392	359	100	359	85.52	627	0	type III secretion protein HrcU	Lac107_00016240	359	100	359	92.2	672	0	type III secretion protein, YscU/HrpY family	Pjap_00007270	359	100
	5	5	1	1	1	1	1	1	1	1	1	1	Psyr_1206	10	6	134	104	4.65101e-25	14.875	1	264	type III secretion protein HrcT	PORcurated_02719	264	100	264	83.71	385	1e-108	type III secretion protein SpaR/YscT/HrcT	PSPTO_1393	264	100	264	83.71	422	2e-119	type III secretion protein HrcT	Lac107_00016250	264	100	264	95.83	480	6e-137	type III secretion protein SpaR/YscT/HrcT	Pjap_00049370	264	100
	5	5	1	1	1	1	1	1	1	1	1	1	Psyr_1207	2	8	75	41	2.2301e-14	11.6	1	88	type III secretion protein HrcS	PORcurated_02720	88	100	50	94	98.6	1e-22	Type III secretory pathway, component EscS	PSPTO_1394	88	100	88	93.18	162	6e-42	type III secretion protein HrcS	Lac107_00016260	88	100	88	95.45	165	6e-43	type III secretion protein, HrpO family	Pjap_00076700	88	100
	5	5	1	1	1	1	1	1	1	1	1	1	Psyr_1208	19	20	304	185.5	8.02626e-33	12.5513	1	217	type III secretion system protein	PORcurated_02721	217	100	217	92.63	387	4e-109	type III secretion apparatus protein, YscR/HrcR family	PSPTO_1395	217	100	200	93	363	5e-102	type III secretion protein HrcR	Lac107_00016270	217	100	217	96.77	400	5e-113	type III secretion apparatus protein, YscR/HrcR family	Pjap_00085340	217	100
	5	4	1	1	1	1	1	0	1	1	1	1	Psyr_1209	16	11	323	208	6.42813e-41	19.6667	1	132	type III secretion protein HrcQb	PORcurated_02722	131	99.2424	136	65.19	157	3e-40	Flagellar motor switch/type III secretory pathway protein	PSPTO_1396	131	99.2424	137	63.57	143	7e-36	type III secretion protein HrcQb	Lac107_00016280	132	100	129	73.68	176	7e-46	Flagellar motor switch/type III secretory pathway protein	Pjap_00085330	132	100
	5	5	1	1	1	1	1	1	1	1	1	1	Psyr_1210	26	20	325	304	9.52449e-38	13.6739	1	238	type III secretion protein HrcQa	PORcurated_02723	238	100	238	68.07	326	9e-91	hypothetical protein	PSPTO_1397	238	100	238	68.91	328	2e-91	type III secretion protein HrcQa	Lac107_00016290	238	100	238	73.53	342	2e-95	hypothetical protein	Pjap_00007280	207	86.9748
1	5	5	1	1	1	1	1	1	1	1	1	1	Psyr_1211	10	9	246	165	4.67476e-38	21.6316	1	190	type III secretion protein HrpP	PORcurated_02724	190	100	195	56.86	212	1e-56	hypothetical protein	PSPTO_1398	190	100	189	68.42	223	7e-60	type III secretion protein HrpP	Lac107_00016300	190	100	190	71.58	280	6e-77	hypothetical protein	Pjap_00007290	190	100
1	5	5	1	1	1	1	1	1	1	1	1	1	Psyr_1212	10	9	180	125	1.05861e-29	16.0526	1	148	type III secretion protein HrpO	PORcurated_02725	148	100	148	89.86	262	7e-72	hypothetical protein	PSPTO_1399	148	100	148	85.81	249	1e-67	type III secretion protein HrpO	Lac107_00016310	148	100	148	83.78	247	3e-67	Type III secretion protein YscO.	Pjap_00007300	148	100
	5	5	1	1	1	1	1	1	1	1	1	1	Psyr_1213	76	65	524	332	1.4741e-24	6.07092	1	449	type III secretion cytoplasmic ATPase HrcN	PORcurated_02726	449	100	449	94.21	815	0	ATPase FliI/YscN family	PSPTO_1400	449	100	449	95.32	826	0	type III secretion cytoplasmic ATPase HrcN	Lac107_00016320	449	100	449	94.88	816	0	ATPase FliI/YscN family	Pjap_00007320	390	86.8597
	5	5	1	1	1	1	1	1	1	1	1	1	Psyr_1214	85	71	513	331	6.13781e-22	5.41026	1	324	type III secretion protein HrpQ	PORcurated_02727	324	100	330	77.88	510	5e-146	type III secretion apparatus protein, YscD/HrpQ family	PSPTO_1401	324	100	330	80	548	3e-157	type III secretion protein HrpQ	Lac107_00016330	324	100	324	84.88	573	6e-165	type III secretion apparatus protein, YscD/HrpQ family	Pjap_00057190	324	100
	5	5	1	1	1	1	1	1	1	1	1	1	Psyr_1215	149	161	850	634	8.92612e-22	4.7871	1	695	Type III secretion protein HrcV	PORcurated_02728	695	100	695	91.65	1303	0	type III secretion protein, HrcV family	PSPTO_1402	695	100	695	92.66	1322	0	type III secretion protein HrcV	Lac107_00016340	695	100	695	94.96	1350	0	type III secretion protein, HrcV family	Pjap_00090910	542	77.9856
1	5	5	1	1	1	1	1	1	1	1	1	1	Psyr_1216	34	31	219	134	1.86806e-16	5.43077	1	393	type III secretion protein HrpJ	PORcurated_02729	393	100	351	73.44	530	1e-151	type III secretion regulator YopN/LcrE/InvE/MxiC	PSPTO_1403	393	100	368	78.05	581	3e-167	type III secretion protein HrpJ	Lac107_00016350	393	100	368	88.86	655	0	type III secretion regulator YopN/LcrE/InvE/MxiC	Pjap_00007360	393	100
1	5	5	1	1	1	1	1	1	1	1	1	1	Psyr_1218	103	90	1677	957	1.06058e-54	13.6477	1	770	type III helper protein HrpK1	PORcurated_02731	770	100	625	72.2	863	0	hypothetical protein	PSPTO_1405	770	100	780	73.41	1094	0	type III helper protein HrpK1	Lac107_00016370	770	100	769	95.71	1414	0	hypothetical protein	Pjap_00007380	770	100
1	5	3	1	0	1	1	1	1	1	1	1	0	Psyr_3839	122	106.5	632	392	6.81178e-19	4.4814	1	543	type III helper protein HopAK1	PORcurated_01616	543	100	532	67.09	688	0	Pectate lyase	PSPTO_4101	542	99.8158	555	81.77	879	0	type III helper protein HopAK1	Lac107_00015550	543	100	551	83.57	877	0	Pectate lyase	Pjap_00010400	543	100
1	5	4	1	1	1	1	1	1	1	0	1	1	Psyr_4326	80	83	654	411	1.11635e-27	6.53374	1	336	type III effector HopI1	PORcurated_01229	299	88.9881	272	61.9	318	4e-88	DnaJ-class molecular chaperone with C-terminal Zn finger domain	PSPTO_4776	240	71.4286	488	72.91	335	3e-93	type III effector HopI1	Lac107_00043500	335	99.7024	336	83.58	554	6e-159	DnaJ-class molecular chaperone with C-terminal Zn finger domain	Pjap_00004010	336	100
	5	0	1	0	1	0	1	0	1	0	1	0	Psyr_0499	261	152	363	340.5	0.0429833	1.70339	0.633333	534	Urea amidolyase-related protein	PORcurated_00980	534	100	221	91.86	415	4e-117	Allophanate hydrolase subunit 2	PSPTO_5380	527	98.6891	539	66.1	699	0	allophanate hydrolase	Lac107_00012940	534	100	534	91.2	982	0	biotin-dependent carboxylase uncharacterized domain	Pjap_00091160	270	50.5618
1	4	4	0	0	1	1	1	1	1	1	1	1	Psyr_1183	141	123	5174	4092	3.23549e-100	35.0985	1	483	type III effector HopAA1	PORcurated_02697	359	74.3271	387	81.06	511	4e-146	hypothetical protein	PSPTO_1372	483	100	486	72.69	681	0	type III effector HopAA1-1	Lac107_00016030	483	100	486	77.82	745	0	hypothetical protein	Pjap_00007040	483	100
1	4	4	1	1	1	1	1	1	0	0	1	1	Psyr_1184	68	56	4975	2880	6.09263e-119	63.3468	1	441	type III helper protein HrpW1									PSPTO_1373	441	100	424	84.19	411	6e-116	type III helper protein HrpW1	Lac107_00016040	441	100	199	80.4	330	1e-91	Pectate lyase.	Pjap_00007050	441	100
1	4	4	1	1	1	1	0	0	1	1	1	1	Psyr_1185	11	5	73	50	4.28052e-12	7.6875	1	164	effector locus protein	PORcurated_02698	164	100	166	77.11	272	9e-75	Tir chaperone protein (CesT).	PSPTO_1374	164	100	164	76.83	270	5e-74	type III chaperone ShcM	Lac107_00016060	164	100	164	79.88	281	3e-77	Tir chaperone protein (CesT).
	4	4	0	0	1	1	1	1	1	1	1	1	Psyr_1186	260	319	590	480	0.00332269	1.84801	1	718	type III effector HopM1	PORcurated_02699	715	99.5822	745	66.89	967	0	hypothetical protein	PSPTO_1375	715	99.5822	712	64.9	934	0	type III effector HopM1	Lac107_00016070	695	96.7967	744	67.44	944	0	hypothetical protein	Pjap_00007070	717	99.8607
1	4	4	1	1	1	1	0	0	1	1	1	1	Psyr_3813	481	496	1448	1130.5	1.20022e-09	2.6392	1	284	type III effector HopAF1	PORcurated_01636	283	99.6479	184	86.89	333	8e-93	hypothetical protein	PSPTO_1568	283	99.6479	284	87.28	493	6e-141	type III effector HopAF1	Lac107_00053090	282	99.2958	280	74.47	429	2e-121	hypothetical protein
1	4	4	1	1	1	1	0	0	1	1	1	1	Psyr_4659	691	604	3022	2058	9.04811e-20	3.92278	1	516	type III effector HopAB1	PORcurated_02780	303	58.7209	494	42.6	182	4e-47	AvrPtoB E3 ubiquitin ligase.	PSPTO_3087	515	99.8062	553	51.88	434	8e-123	type III effector HopAB2	Lac107_00039830	515	99.8062	544	48.36	382	5e-107	AvrPtoB E3 ubiquitin ligase.
1	3	3	0	0	1	1	0	0	1	1	1	1	Psyr_4919	74	69	3880	2341.5	1.42133e-102	43.507	1	163	type III effector protein AvrPto1	PORcurated_03205	162	99.3865	160	54.94	167	4e-43	Central core of the bacterial effector protein AvrPto.	PSPTO_4001	163	100	164	88.34	307	3e-85	type III effector protein AvrPto1	Lac107_00053020	159	97.546	185	77.36	263	4e-72	Central core of the bacterial effector protein AvrPto.
	3	2	1	1	0	0	0	0	1	1	1	0	Psyr_1220	175	167	1392	887	2.41866e-32	6.66374	1	382	type III effector HopX1	PORcurated_05075	380	99.4764	384	71.09	521	4e-149	hypothetical protein	PSPTOA0012	380	99.4764	384	72.25	536	1e-153	type III effector HopX1
	3	2	1	1	1	0	0	0	1	1	0	0	Psyr_4269	201	206	3338	2384.5	7.62806e-62	14.0602	1	914	type III effector HopAE1	PORcurated_04114	914	100	914	80.37	1389	0	hypothetical protein									Lac107_00042560	914	100	912	94.2	1686	0	hypothetical protein
1	3	3	1	1	1	1	1	1	0	0	0	0	Psyr_1192	286	153	18271	10372.5	4.63618e-138	65.2472	1	108	type III helper protein HrpA2																	Lac107_00016130	108	100	104	44.66	87	3e-19	HrpA pilus formation protein.	Pjap_00007130	108	100
	3	3	1	1	1	1	1	1	0	0	0	0	Psyr_1198	34	21	746	401	3.39212e-55	20.8545	1	74	type III secretion protein HrpF																	Lac107_00016190	74	100	74	90.54	136	4e-34	HrpF protein.	Pjap_00007200	74	100
1	2	2	0	0	0	0	0	0	1	1	1	1	Psyr_1889	69	41	577	343	2.73821e-32	8.36364	1	218	type III effector HopH1	PORcurated_01246	116	53.211	117	76.72	186	1e-48	hypothetical protein	PSPTO_0588	218	100	218	90.83	410	7e-116	type III effector HopH1
	2	2	1	1	0	0	0	0	1	1	0	0	Psyr_1219	228	180	3591	2069	3.31252e-61	13.8725	1	323	type III effector protein AvrB3	PORcurated_00042	323	100	328	65.24	430	9e-122	Avirulence protein.
	2	1	0	0	1	0	0	0	1	1	0	0	Psyr_0778	56	50	594	385	5.83749e-35	9.23585	1	716	type III effector HopAG1	PORcurated_04652	715	99.8603	718	65.83	936	0	ADP-ribose pyrophosphatase									Lac107_00043920	715	99.8603	455	97.58	927	0	ADP-ribose pyrophosphatase
	1	0	0	0	0	0	0	0	0	0	1	0	Psyr_0027	158	127	560	478	1.64018e-14	3.64211	1	105	hypothetical protein Psyr_0027									PSPTO_0167	105	100	140	95.24	202	5e-54	hypothetical protein PSPTO_0167
1	1	1	0	0	0	0	0	0	0	0	1	1	Psyr_1890	116	112	519	372	2.16847e-15	3.90789	1	198	type III effector HopAP1									PSPTO_0588	164	82.8283	218	41.43	49.7	2e-07	type III effector HopH1
1	1	1	0	0	0	0	1	1	0	0	0	0	Psyr_1225	26	21	128	77	3.46362e-10	4.3617	1	150	hypothetical protein Psyr_1225																									Pjap_00007420	150	100
1	0	0	0	0	0	0	0	0	0	0	0	0	Psyr_0737	174	175	2165	1293	1.00456e-46	9.90831	1	137	putative transmembrane protein
1	0	0	0	0	0	0	0	0	0	0	0	0	Psyr_0738	120	94	2069	1147	1.60141e-59	15.028	1	228	type III effector protein AvrRpm1
			41	35	43	37	38	32	43	38	43	34
[truncated: 13 more columns]

## Sheet: Pjap
hrp-box	# of times present	# of times up-regulated	Pph presence	Pph up-regulation	Plac107 presence	Plac107 up-regulation	Psyr presence	Psyr up-regulation	Por presence	Por up-regulation	Pto presence	Pto up-regulation	Query locus tag	median_1:EV norm	median_2:EV norm	median_4:HrpL norm	median_3:HrpL norm	median_Q-val	Ratio median read: HrpL/EV	b_value	Total query length	Query annotation	PSPPH tag	Length of query that aligns to this subject	Percent query coverage	Total length of subject protein	Percent identity	Bit score	E-value	Subject annotation	Psyr tag	Length of query that aligns to this subject	Percent query coverage	Total length of subject protein	Percent identity	Bit score	E-value	Subject annotation	Lac 107 tag	Length of query that aligns to this subject	Percent query coverage	Total length of subject protein	Percent identity	Bit score	E-value	Subject annotation	PSPTO tag	Length of query that aligns to this subject	Percent query coverage
	5	5	1	1	1	1	1	1	1	1	1	1	Pjap_00007060	1	6	111	169	4.218e-41	40	1	60	hypothetical protein	PSPPH_1265	60	100	164	85	112	5e-27	type III chaperone protein ShcM	Psyr_1185	60	100	164	91.67	120	2e-29	effector locus protein	Lac107_00016060	60	100	164	85	112	6e-27	Tir chaperone protein (CesT).	PSPTO_1374	60	100
	5	4	1	1	1	1	1	1	1	1	1	0	Pjap_00007080	23	12	612	717	7.23363e-85	37.9714	1	129	DspF/AvrF protein.	PSPPH_1267	129	100	129	85.27	232	6e-63	type III chaperone protein AvrF	Psyr_1187	129	100	129	98.45	263	4e-72	DspFAvrF	Lac107_00016080	128	99.2248	131	84.38	228	9e-62	DspF/AvrF protein.	PSPTO_1376	129	100
1	5	5	1	1	1	1	1	1	1	1	1	1	Pjap_00007090	64	74	412.5	419	1.01529e-29	6.02536	1	1789	Pathogenicity factor.	PSPPH_1268	1789	100	1714	71.27	2353	0	type III effector AvrE1	Psyr_1188	1789	100	1786	93.57	3343	0	type III effector protein AvrE1	Lac107_00016090	1789	100	1714	71.52	2361	0	Pathogenicity factor.	PSPTO_1377	1789	100
1	5	5	1	1	1	1	1	1	1	1	1	1	Pjap_00007100	27.5	29	195	212	3.96443e-26	7.20354	1	507	Soluble lytic murein transglycosylase and related regulatory proteins (some contain LysM/invasin domains)	PSPPH_1269	506	99.8028	487	68.09	660	0	lytic murein transglycosylase	Psyr_1189	507	100	507	96.25	976	0	SLT:MLTD_N	Lac107_00016100	506	99.8028	487	68.09	662	0	Predicted soluble lytic transglycosylase fused to an ABC-type amino acid-binding protein	PSPTO_1378	507	100
1	5	5	1	1	1	1	1	1	1	1	1	1	Pjap_00007140	112	109	4501	6450	1.56312e-144	49.552	1	291	HrpZ.	PSPPH_1273	278	95.5326	345	76.87	389	2e-109	type III helper protein HrpZ1	Psyr_1193	283	97.2509	343	91.99	448	3e-127	type III helper protein HrpZ1	Lac107_00016140	273	93.8144	336	78.39	407	6e-115	HrpZ.	PSPTO_1382	282	96.9072
	5	5	1	1	1	1	1	1	1	1	1	1	Pjap_00007160	21	30	614.5	947	2.66302e-84	30.6176	1	124	type III secretion apparatus protein, YscI/HrpB, C-terminal domain	PSPPH_1274	124	100	124	93.55	235	8e-64	type III secretion component protein HrpB	Psyr_1194	124	100	124	100	246	3e-67	type III secretion protein HrpB	Lac107_00016150	124	100	124	91.94	226	5e-61	type III secretion apparatus protein, YscI/HrpB, C-terminal domain	PSPTO_1383	124	100
	5	5	1	1	1	1	1	1	1	1	1	1	Pjap_00007170	58.5	51	894	1269	1.47053e-78	19.7534	1	268	type III secretion apparatus lipoprotein, YscJ/HrcJ family	PSPPH_1275	268	100	268	94.78	468	3e-133	type III secretion component protein HrcJ	Psyr_1195	268	100	268	99.25	533	7e-153	type III secretion protein HrcJ	Lac107_00016160	268	100	269	94.05	466	1e-132	type III secretion apparatus lipoprotein, YscJ/HrcJ family	PSPTO_1384	268	100
	5	5	1	1	1	1	1	1	1	1	1	1	Pjap_00007180	22	17	268	434	6.18231e-53	18	1	175	hypothetical protein	PSPPH_1276	175	100	175	78.86	285	2e-78	type III secretion component protein HrpD	Psyr_1196	175	100	175	92	327	4e-91	type III secretion protein HrpD	Lac107_00016170	175	100	176	81.71	291	2e-80	hypothetical protein	PSPTO_1385	175	100
	5	5	1	1	1	1	1	1	1	1	1	1	Pjap_00007190	19	14	155.5	187	5.8034e-30	10.3788	1	193	type III secretion apparatus protein, HrpE/YscL family	PSPPH_1277	193	100	193	81.35	310	4e-86	type III secretion component protein HrpE	Psyr_1197	193	100	193	95.34	357	5e-100	type III secretion protein HrpE	Lac107_00016180	193	100	193	83.42	318	3e-88	type III secretion apparatus protein, HrpE/YscL family	PSPTO_1386	193	100
1	5	5	1	1	1	1	1	1	1	1	1	1	Pjap_00007210	11	20	369	364	3.07315e-59	23.6452	1	143	hypothetical protein	PSPPH_1279	143	100	146	83.22	248	1e-67	type III secretion component protein HrpG	Psyr_1199	143	100	146	98.6	288	1e-79	type III secretion protein HrpG	Lac107_00016200	143	100	143	82.52	247	3e-67	hypothetical protein	PSPTO_1388	143	100
1	5	5	1	1	1	1	1	1	1	1	1	1	Pjap_00007230	83	91	1020	1199	8.17128e-64	12.7529	1	611	type III secretion outer membrane pore, YscC/HrcC family	PSPPH_1280	611	100	699	90.67	1088	0	type III outer membrane protein HrcC	Psyr_1200	611	100	700	98.2	1164	0	outer-membrane type III secretion protein HrcC	Lac107_00016210	611	100	703	90.05	1084	0	type III secretion outer membrane pore, YscC/HrcC family	PSPTO_1389	611	100
	5	5	1	1	1	1	1	1	1	1	1	1	Pjap_00007240	6	11	160	269	1.95472e-46	25.2353	1	67	hypothetical protein	PSPPH_5227	67	100	67	89.55	132	6e-33	HrpT	Psyr_1201	67	100	67	98.51	139	6e-35	type III secretion protein HrpT	Lac107_00016220	67	100	67	89.55	132	8e-33	hypothetical protein	PSPTO_1390	67	100
	5	5	1	1	1	1	1	1	1	1	1	1	Pjap_00007250	9	13	186	273	1.24912e-45	20.8636	1	115	hypothetical protein	PSPPH_1281	114	99.1304	115	90.35	214	2e-57	type III negative regulator of hrp expression HrpV	Psyr_1202	114	99.1304	115	100	233	2e-63	negative regulator of hrp expression HrpV	Lac107_00016230	114	99.1304	115	90.35	214	2e-57	hypothetical protein	PSPTO_1391	114	99.1304
	5	5	1	1	1	1	1	1	1	1	1	1	Pjap_00007270	24	30	66	63	0.00234574	2.38889	0.983333	224	Flagellar biosynthesis pathway, component FlhB	PSPPH_1282	224	100	359	93.49	425	1e-120	type III secretion component protein HrcU	Psyr_1205	224	100	359	100	458	2e-130	type III secretion protein HrcU	Lac107_00016240	224	100	359	93.49	425	2e-120	type III secretion protein, YscU/HrpY family	PSPTO_1392	224	100
	5	5	1	1	1	1	1	1	1	1	1	1	Pjap_00049370	9	8	98	145	2.49082e-28	14.2941	1	196	type III secretion protein SpaR/YscT/HrcT	PSPPH_1283	196	100	264	96.43	346	6e-97	type III secretion component protein HrcT	Psyr_1206	196	100	264	100	374	2e-105	type III secretion protein HrcT	Lac107_00016250	196	100	264	96.94	349	1e-97	type III secretion protein SpaR/YscT/HrcT	PSPTO_1393	196	100
	5	5	1	1	1	1	1	1	1	1	1	1	Pjap_00076700	6	1	33	52	1.22411e-12	12.1429	1	73	type III secretion protein, HrpO family	PSPPH_1284	73	100	88	95.89	139	6e-35	type III secretion component protein HrcS	Psyr_1207	73	100	88	98.63	142	6e-36	type III secretion protein HrcS	Lac107_00016260	73	100	88	95.89	139	7e-35	type III secretion protein, HrpO family	PSPTO_1394	73	100
	5	5	1	1	1	1	1	1	1	1	1	1	Pjap_00085340	7	7	112	158	1.16771e-33	19.2857	1	217	type III secretion apparatus protein, YscR/HrcR family	PSPPH_1285	217	100	215	97.67	398	2e-112	type III secretion system protein	Psyr_1208	217	100	217	99.08	432	1e-122	type III secretion system protein	Lac107_00016270	217	100	217	97.7	402	9e-114	type III secretion apparatus protein, YscR/HrcR family	PSPTO_1395	217	100
	5	5	1	1	1	1	1	1	1	1	1	1	Pjap_00007280	9	11	265	365.5	1.10756e-59	31.525	1	207	hypothetical protein	PSPPH_1287	207	100	238	73.43	296	6e-82	type III secretion component protein HrcQa	Psyr_1210	207	100	238	91.79	374	3e-105	type III secretion protein HrcQa	Lac107_00016290	207	100	238	71.98	284	5e-78	hypothetical protein	PSPTO_1397	207	100
	5	5	1	1	1	1	1	1	1	1	1	1	Pjap_00007290	6.5	5	239	311.5	7.61543e-61	47.8696	1	190	Flagellar hook-length control protein FliK.	PSPPH_1288	190	100	190	70.53	273	6e-75	type III secretion protein HrpP	Psyr_1211	190	100	190	95.79	336	9e-94	type III secretion protein HrpP	Lac107_00016300	190	100	190	70	270	8e-74	hypothetical protein	PSPTO_1398	190	100
	5	5	1	1	1	1	1	1	1	1	1	1	Pjap_00007300	6	15	268.5	312	5.98229e-56	27.6429	1	147	hypothetical protein	PSPPH_1289	147	100	148	81.76	234	3e-63	type III secretion component protein HrpO	Psyr_1212	147	100	148	97.3	278	1e-76	type III secretion protein HrpO	Lac107_00016310	147	100	148	83.11	238	1e-64	Type III secretion protein YscO.	PSPTO_1399	147	100
	5	5	1	1	1	1	1	1	1	1	1	1	Pjap_00007320	9	15	122	162	1.87646e-28	11.8333	1	262	Flagellar biosynthesis/type III secretory pathway ATPase	PSPPH_1290	253	96.5649	449	98.02	489	6e-140	type III secretion component protein HrcN	Psyr_1213	253	96.5649	449	99.6	498	2e-142	type III secretion cytoplasmic ATPase HrcN	Lac107_00016320	253	96.5649	449	98.02	490	6e-140	ATPase FliI/YscN family	PSPTO_1400	253	96.5649
	5	5	1	1	1	1	1	1	1	1	1	1	Pjap_00007330	14	9	134	192	5.30198e-33	14.1739	1	148	hypothetical protein	PSPPH_1291	148	100	324	87.16	271	2e-74	type III secretion component protein HrpQ	Psyr_1214	148	100	324	97.97	297	3e-82	type III secretion protein HrpQ	Lac107_00016330	148	100	324	89.19	278	2e-76	type III secretion apparatus protein, YscD/HrpQ family	PSPTO_1401	148	100
	5	5	1	1	1	1	1	1	1	1	1	1	Pjap_00007350	12	16	102	152	2.8365e-23	9.07143	1	191	Type III secretory pathway, component EscV	PSPPH_1292	191	100	695	97.38	373	6e-105	type III secretion component protein HrcV	Psyr_1215	191	100	695	100	380	5e-107	Type III secretion protein HrcV	Lac107_00016340	191	100	695	97.38	373	8e-105	type III secretion protein, HrcV family	PSPTO_1402	191	100
1	5	5	1	1	1	1	1	1	1	1	1	1	Pjap_00007360	24	24	234	264	2.08823e-35	10.375	1	368	type III secretion regulator YopN/LcrE/InvE/MxiC	PSPPH_1293	368	100	368	88.59	655	0	type III secretion component protein HrcJ	Psyr_1216	368	100	393	98.64	730	0	type III secretion protein HrpJ	Lac107_00016350	368	100	368	88.59	655	0	type III secretion regulator YopN/LcrE/InvE/MxiC	PSPTO_1403	368	100
1	5	5	1	1	1	1	1	1	1	1	1	1	Pjap_00007380	32	40	728	910	1.82002e-77	22.75	1	768	hypothetical protein	PSPPH_1295	768	100	769	94.02	1386	0	type III effector HrpK1	Psyr_1218	768	100	770	96.74	1401	0	type III helper protein HrpK1	Lac107_00016370	768	100	769	94.93	1402	0	hypothetical protein	PSPTO_1405	768	100
	5	4	1	0	1	1	1	1	1	1	1	1	Pjap_00011530	87	94	176	239	5.3387e-06	2.29282	1	124	Transcriptional regulators	PSPPH_1519	124	100	144	96.97	186	4e-49	MarR family transcriptional regulator	Psyr_3737	124	100	144	100	192	7e-51	regulatory protein, MarR	Lac107_00054590	124	100	144	97.98	188	1e-49	Transcriptional regulators	PSPTO_1645	124	100
	5	1	1	0	1	0	1	0	1	1	1	0	Pjap_00011550	17	18	33	50	0.0270118	2.37143	0.69	137	FimV C-terminal domain	PSPPH_1520	137	100	735	85	196	4e-52	LysM domain-containing protein	Psyr_3736	137	100	737	96.35	176	6e-46	peptidoglycan-binding LysM	Lac107_00054580	137	100	735	85.71	198	2e-52	FimV C-terminal domain	PSPTO_1646	137	100
	5	2	1	0	1	1	1	0	1	0	1	1	Pjap_00061570	155	136	384.5	549	1.33158e-14	3.2079	1	252	Membrane protein TerC, possibly involved in tellurium resistance	PSPPH_2582	252	100	252	96.03	447	5e-127	TerC family membrane protein	Psyr_2424	252	100	252	99.21	496	9e-142	integral membrane protein TerC	Lac107_00019230	252	100	252	96.03	447	5e-127	Membrane protein TerC, possibly involved in tellurium resistance	PSPTO_2691	252	100
1	5	3	1	0	1	1	1	1	1	1	1	0	Pjap_00010400	191	215	411	454	3.5252e-06	2.13054	1	539	Pectate lyase	PSPPH_1424	539	100	524	72.14	725	0	type III helper protein HopAK1	Psyr_3839	539	100	543	93.55	967	0	type III helper protein HopAK1	Lac107_00015550	539	100	551	83.7	872	0	Pectate lyase	PSPTO_4101	538	99.8145
	5	1	1	0	1	1	1	0	1	0	1	0	Pjap_00076580	16	17	39	40	0.0436362	2.39394	0.556667	153	Site-specific recombinase XerD	PSPPH_B0017	151	98.6928	319	92.72	285	2e-78	phage integrase family site specific recombinase	Psyr_1508	151	98.6928	319	78.15	241	2e-65	Phage integrase:Phage integrase, N-terminal SAM-like	Lac107_00049310	79	51.634	88	98.73	157	5e-40	Site-specific recombinase XerD	PSPTO_4608	151	98.6928
1	5	4	1	1	1	1	1	1	1	0	1	1	Pjap_00004010	29	40	693	773	9.85187e-73	21.2464	1	336	DnaJ-class molecular chaperone with C-terminal Zn finger domain	PSPPH_4366	336	100	336	86.61	574	3e-165	type III effector HopI1	Psyr_4326	336	100	336	94.35	622	2e-179	type III effector HopI1	Lac107_00043500	335	99.7024	336	85.37	564	5e-162	DnaJ-class molecular chaperone with C-terminal Zn finger domain	PSPTO_4776	209	62.2024
1	4	4	1	1	1	1	1	1	0	0	1	1	Pjap_00007050	28	13	1471	1533	1.30468e-125	73.2683	1	445	Pectate lyase.	PSPPH_1264	445	100	398	65.62	550	1e-157	type III helper protein HrpW1	Psyr_1184	445	100	441	92.13	748	0	type III helper protein HrpW1	Lac107_00016040	445	100	199	80.4	331	9e-92	Pectate lyase.	PSPTO_1373	445	100
1	4	4	0	0	1	1	1	1	1	1	1	1	Pjap_00007070	23	24	474	499	1.95561e-63	20.7021	1	521	hypothetical protein									Psyr_1186	520	99.8081	718	91.35	941	0	type III effector HopM1	Lac107_00016070	490	94.0499	744	68.78	696	0	hypothetical protein	PSPTO_1375	518	99.4242
	4	4	1	1	1	1	1	1	0	0	1	1	Pjap_00007200	9	7	271	357	2.04078e-62	39.25	1	74	HrpF protein.	PSPPH_1278	74	100	74	94.59	142	6e-36	type III secretion component protein HrpF	Psyr_1198	74	100	74	100	149	4e-38	type III secretion protein HrpF	Lac107_00016190	74	100	74	90.54	136	4e-34	HrpF protein.	PSPTO_1387	74	100
1	4	4	0	0	1	1	1	1	1	1	1	1	Pjap_00007040	43	49	2703	2467	1.63939e-133	56.1957	1	483	hypothetical protein									Psyr_1183	483	100	483	93.58	844	0	type III effector HopAA1	Lac107_00016030	483	100	486	78.44	754	0	hypothetical protein	PSPTO_4718	482	99.793
	3	3	1	1	1	1	1	1	0	0	0	0	Pjap_00007130	161	170	13547.5	15424	8.94008e-189	87.5272	1	108	HrpA pilus formation protein.	PSPPH_1272	108	100	108	92.59	195	6e-52	type III helper protein HrpA2	Psyr_1192	108	100	108	100	209	5e-56	type III helper protein HrpA2	Lac107_00016130	108	100	104	44.66	87	3e-19	HrpA pilus formation protein.
	2	0	1	0	1	0	0	0	0	0	0	0	Pjap_00016460	103	91	212	175	0.000580106	1.99485	1	407	Zonula occludens toxin	PSPPH_2788	407	100	438	94.84	768	0	zona occludens toxin									Lac107_00020860	407	100	438	94.35	750	0	Zonula occludens toxin
1	1	1	0	0	0	0	0	0	0	0	1	1	Pjap_00002060	13.5	24	1496	2282	5.4514e-141	100.747	1	267	cysteine protease domain, YopT-type																									PSPTO_0589	264	98.8764
1	1	1	0	0	0	0	0	0	1	1	0	0	Pjap_00043790	43	40	576	706	1.44853e-61	15.4458	1	237	Methyltransferase small domain.
	1	0	0	0	0	0	1	0	0	0	0	0	Pjap_00007410	27	23	433.5	485	3.24011e-59	18.37	1	411	YopJ Serine/Threonine acetyltransferase.									Psyr_1224	411	100	411	97.32	833	0	type III effector HopZ3
1	1	1	0	0	0	0	1	1	0	0	0	0	Pjap_00007420	26	21	730	979	1.20007e-90	36.3617	1	155	Tir chaperone protein (CesT).									Psyr_1225	155	100	150	99.33	304	2e-84	hypothetical protein Psyr_1225
	0	0	0	0	0	0	0	0	0	0	0	0	Pjap_00007260	3.5	5	14	21	0.021549	4.11765	0.773333	105	hypothetical protein
	0	0	0	0	0	0	0	0	0	0	0	0	Pjap_00007400	15	15	119	191	5.78421e-28	10.3333	1	99	hypothetical protein
	0	0	0	0	0	0	0	0	0	0	0	0	Pjap_00016390	447	336	932	1028.5	1.19882e-10	2.50383	1	69	hypothetical protein
	0	0	0	0	0	0	0	0	0	0	0	0	Pjap_00016720	230	241	8656	13060	3.86354e-151	46.1062	1	239	hypothetical protein,HopBA1
1	0	0	0	0	0	0	0	0	0	0	0	0	Pjap_00067570	56.5	55	2846	2750	1.76354e-131	50.1883	1	253	hypothetical protein, hopBC
			35	29	37	35	38	34	34	31	36	32
[truncated: 13 more columns]

## Sheet: Por
hrp-box	# of times present	# of times upregulated	Pph presence	Pph up-regulation	Pla107 presence	Pla107 up-regulation	Psyr presence	Psyr up-regulation	Pjap presence	Pjap up-regulation	Pto presence	Pto up-regulation	Query locus tag	median_1:EV norm	median_3:EV norm	median_2:HrpL norm	median_4:HrpL norm	median_Q-val	Ratio median read: HrpL/EV	b_value	Total query length	Query annotation	Psyr tag	Length of query that aligns to this subject	Percent query coverage	Total length of subject protein	Percent identity	Bit score	E-value	Subject annotation	Japonica tag	Length of query that aligns to this subject	Percent query coverage	Total length of subject protein	Percent identity	Bit score	E-value	Subject annotation	PSPPH tag	Length of query that aligns to this subject	Percent query coverage	Total length of subject protein	Percent identity	Bit score	E-value	Subject annotation	PSPTO tag	Length of query that aligns to this subject	Percent query coverage
1	5	1	1	0	1	0	1	0	1	0	1	1	PORcurated_02949	29	55	544	265	2.08822e-21	9.63095	1	458	Na+-driven multidrug efflux pump	Psyr_3037	449	98.0349	453	43.46	337	2e-93	hypothetical protein Psyr_3037	Pjap_00020280	441	96.2882	214	48.76	196	2e-51	Na+-driven multidrug efflux pump	PSPPH_2203	449	98.0349	457	43.9	349	2e-97	MATE efflux family protein	PSPTO_0370	458	100
1	5	0	1	0	1	0	1	0	1	0	1	0	PORcurated_02977	118	193	485	436	8.53301e-06	2.96141	1	266	Indole-3-glycerol phosphate synthase	Psyr_0756	266	100	266	89.85	499	1e-142	indole-3-glycerol-phosphate synthase	Pjap_00048290	266	100	266	89.47	498	2e-142	Indole-3-glycerol phosphate synthase	PSPPH_0674	251	94.3609	278	54.22	259	2e-70	indole-3-glycerol-phosphate synthase	PSPTO_0594	251	94.3609
	5	0	1	0	1	0	1	0	1	0	1	0	PORcurated_00382	10	5	33	20	0.0025078	3.53333	1	366	ABC-type uncharacterized transport system, permease component	Psyr_0672	366	100	366	96.99	694	0	inner-membrane translocator	Pjap_00059990	253	69.1257	230	96.09	431	5e-122	ABC-type uncharacterized transport system, permease component	PSPPH_4625	366	100	366	95.63	684	0	ABC transporter permease	PSPTO_0768	366	100
	5	2	1	0	1	1	1	1	1	0	1	0	PORcurated_04653	61	52	388	105	1.97475e-10	4.36283	1	255	Cellulase (glycosyl hydrolase family 5).	Psyr_0779	255	100	427	93.33	487	3e-139	type III effector HopAH1	Pjap_00021490	254	99.6078	380	65.35	342	1e-95	Cellulase (glycosyl hydrolase family 5).	PSPPH_3036	254	99.6078	416	69.69	367	4e-103	type III effector HopAH2	PSPTO_0905	255	100
	5	4	1	1	1	1	1	1	1	1	1	0	PORcurated_02700	15	22	209	98	2.94164e-17	8.2973	1	129	DspF/AvrF protein.	Psyr_1187	129	100	129	88.37	236	4e-64	DspFAvrF	Pjap_00007080	129	100	129	87.6	234	2e-63	DspF/AvrF protein.	PSPPH_1267	129	100	129	86.82	236	3e-64	type III chaperone protein AvrF	PSPTO_1376	129	100
1	5	5	1	1	1	1	1	1	1	1	1	1	PORcurated_02703	73	117	731	262	9.88128e-13	5.22632	1	1667	Pathogenicity factor.	Psyr_1188	1667	100	1786	64.94	2165	0	type III effector protein AvrE1	Pjap_00007090	1667	100	1789	66.22	2202	0	Pathogenicity factor.	PSPPH_1268	1667	100	1714	76	2534	0	type III effector AvrE1	PSPTO_1377	1667	100
1	5	5	1	1	1	1	1	1	1	1	1	1	PORcurated_02704	77	66	850	313	6.09886e-19	8.13287	1	518	Soluble lytic murein transglycosylase and related regulatory proteins (some contain LysM/invasin domains)	Psyr_1189	518	100	507	65.52	650	0	SLT:MLTD_N	Pjap_00007100	518	100	507	65.71	653	0	Soluble lytic murein transglycosylase and related regulatory proteins (some contain LysM/invasin domains)	PSPPH_1269	517	99.8069	487	64.48	645	0	lytic murein transglycosylase	PSPTO_1378	518	100
	5	5	1	1	1	1	1	1	1	1	1	1	PORcurated_02708	414	314	28112	12301	7.51928e-33	55.5124	1	371	HrpZ.	Psyr_1193	369	99.4609	343	57.78	317	9e-88	type III helper protein HrpZ1	Pjap_00007140	310	83.558	291	54.82	271	4e-74	HrpZ.	PSPPH_1273	369	99.4609	345	57.1	316	2e-87	type III helper protein HrpZ1	PSPTO_1382	369	99.4609
	5	5	1	1	1	1	1	1	1	1	1	1	PORcurated_02709	24	49	2815	1321.5	3.8036e-45	56.6644	1	124	type III secretion apparatus protein, YscI/HrpB, C-terminal domain	Psyr_1194	124	100	124	60.48	149	9e-38	type III secretion protein HrpB	Pjap_00007160	124	100	124	60.48	149	7e-38	type III secretion apparatus protein, YscI/HrpB, C-terminal domain	PSPPH_1274	124	100	124	58.87	147	3e-37	type III secretion component protein HrpB	PSPTO_1383	124	100
	5	5	1	1	1	1	1	1	1	1	1	1	PORcurated_02710	42	90	3621	1542.5	5.43349e-39	39.1174	1	269	type III secretion apparatus lipoprotein, YscJ/HrcJ family	Psyr_1195	269	100	268	86.99	468	2e-133	type III secretion protein HrcJ	Pjap_00007170	269	100	268	86.99	469	9e-134	type III secretion apparatus lipoprotein, YscJ/HrcJ family	PSPPH_1275	269	100	268	88.1	445	2e-126	type III secretion component protein HrcJ	PSPTO_1384	269	100
	5	5	1	1	1	1	1	1	1	1	1	1	PORcurated_02711	37	46	1190	602	1.97291e-33	21.5904	1	175	hypothetical protein	Psyr_1196	175	100	175	69.71	252	2e-68	type III secretion protein HrpD	Pjap_00007180	175	100	175	68.57	244	2e-66	hypothetical protein	PSPPH_1276	175	100	175	64.57	229	1e-61	type III secretion component protein HrpD	PSPTO_1385	175	100
	5	5	1	1	1	1	1	1	1	1	1	1	PORcurated_02712	12	18	353	163	2.68941e-28	17.2	1	161	type III secretion apparatus protein, HrpE/YscL family	Psyr_1197	143	88.8199	193	73.43	203	6e-54	type III secretion protein HrpE	Pjap_00007190	143	88.8199	193	72.03	199	7e-53	type III secretion apparatus protein, HrpE/YscL family	PSPPH_1277	143	88.8199	193	76.22	212	1e-56	type III secretion component protein HrpE	PSPTO_1386	143	88.8199
	5	5	1	1	1	1	1	1	1	1	1	1	PORcurated_02714	12	16	2335	1179	5.20951e-55	125.5	1	143	hypothetical protein	Psyr_1199	143	100	146	71.33	219	5e-59	type III secretion protein HrpG	Pjap_00007210	143	100	143	70.63	219	4e-59	hypothetical protein	PSPPH_1279	143	100	146	74.83	230	4e-62	type III secretion component protein HrpG	PSPTO_1388	143	100
1	5	5	1	1	1	1	1	1	1	1	1	1	PORcurated_02715	88	142	10722	5056	6.85768e-41	68.6	1	700	type III secretion outer membrane pore, YscC/HrcC family	Psyr_1200	700	100	700	83.9	1190	0	outer-membrane type III secretion protein HrcC	Pjap_00007230	700	100	611	83.03	1014	0	type III secretion outer membrane pore, YscC/HrcC family	PSPPH_1280	700	100	699	84.05	1202	0	type III outer membrane protein HrcC	PSPTO_1389	700	100
	5	5	1	1	1	1	1	1	1	1	1	1	PORcurated_02716	14	14	617	344	4.91197e-39	34.3214	1	67	hypothetical protein	Psyr_1201	67	100	67	83.58	124	1e-30	type III secretion protein HrpT	Pjap_00007240	67	100	67	85.07	125	8e-31	hypothetical protein	PSPPH_5227	67	100	67	85.07	123	3e-30	HrpT	PSPTO_1390	67	100
	5	5	1	1	1	1	1	1	1	1	1	1	PORcurated_02717	34	32	1081	727	9.96183e-37	27.3939	1	119	hypothetical protein	Psyr_1202	115	96.6387	115	80.87	190	4e-50	negative regulator of hrp expression HrpV	Pjap_00007250	114	95.7983	115	81.58	189	4e-50	hypothetical protein	PSPPH_1281	115	96.6387	115	82.61	194	2e-51	type III negative regulator of hrp expression HrpV	PSPTO_1391	119	100
	5	5	1	1	1	1	1	1	1	1	1	1	PORcurated_02718	55	41	439	246	4.23389e-17	7.13542	1	359	type III secretion protein, YscU/HrpY family	Psyr_1205	356	99.1643	359	86.52	633	0	type III secretion protein HrcU	Pjap_00007270	356	99.1643	224	86.79	386	1e-108	Flagellar biosynthesis pathway, component FlhB	PSPPH_1282	356	99.1643	359	86.52	629	0	type III secretion component protein HrcU	PSPTO_1392	357	99.4429
	5	5	1	1	1	1	1	1	1	1	1	1	PORcurated_02719	9	12.5	361	174	1.03664e-32	24.8837	1	264	type III secretion protein SpaR/YscT/HrcT	Psyr_1206	264	100	264	83.71	428	2e-121	type III secretion protein HrcT	Pjap_00049370	264	100	196	87.76	322	1e-89	type III secretion protein SpaR/YscT/HrcT	PSPPH_1283	264	100	264	85.61	434	5e-123	type III secretion component protein HrcT	PSPTO_1393	264	100
	5	5	1	1	1	1	1	1	1	1	1	1	PORcurated_02721	13	12	453	223	8.55065e-35	27.04	1	217	type III secretion apparatus protein, YscR/HrcR family	Psyr_1208	217	100	217	92.63	387	5e-109	type III secretion system protein	Pjap_00085340	217	100	217	92.63	386	5e-109	type III secretion apparatus protein, YscR/HrcR family	PSPPH_1285	217	100	215	93.02	384	2e-108	type III secretion system protein	PSPTO_1395	217	100
	5	4	1	1	1	1	1	1	1	0	1	1	PORcurated_02722	5	12	339	213	1.09203e-35	32.4706	1	136	Flagellar motor switch/type III secretory pathway protein	Psyr_1209	135	99.2647	132	65.19	157	3e-40	type III secretion protein HrcQb	Pjap_00085330	135	99.2647	133	65.19	156	6e-40	Flagellar motor switch/type III secretory pathway protein	PSPPH_1286	135	99.2647	128	65.44	158	2e-40	type III secretion component protein HrcQb	PSPTO_1396	136	100
	5	5	1	1	1	1	1	1	1	1	1	1	PORcurated_02723	7	10	531	297	6.72344e-42	48.7059	1	238	hypothetical protein	Psyr_1210	238	100	238	68.07	326	1e-90	type III secretion protein HrcQa	Pjap_00007280	206	86.5546	207	66.99	269	1e-73	hypothetical protein	PSPPH_1287	238	100	238	71.01	342	1e-95	type III secretion component protein HrcQa	PSPTO_1397	238	100
1	5	5	1	1	1	1	1	1	1	1	1	1	PORcurated_02724	7	13	461	245	4.29282e-38	35.3	1	195	hypothetical protein	Psyr_1211	195	100	190	59.09	212	1e-56	type III secretion protein HrpP	Pjap_00007290	195	100	190	62.2	209	1e-55	Flagellar hook-length control protein FliK.	PSPPH_1288	195	100	190	60.1	217	7e-58	type III secretion protein HrpP	PSPTO_1398	195	100
	5	5	1	1	1	1	1	1	1	1	1	1	PORcurated_02725	6	5	382	165	1.24345e-39	49.7273	1	148	hypothetical protein	Psyr_1212	148	100	148	89.86	262	7e-72	type III secretion protein HrpO	Pjap_00007300	148	100	147	90.54	261	1e-71	hypothetical protein	PSPPH_1289	148	100	148	85.14	248	1e-67	type III secretion component protein HrpO	PSPTO_1399	148	100
	5	5	1	1	1	1	1	1	1	1	1	1	PORcurated_02726	22	21	806	415	4.32905e-37	28.3953	1	449	ATPase FliI/YscN family	Psyr_1213	449	100	449	94.21	815	0	type III secretion cytoplasmic ATPase HrcN	Pjap_00007320	390	86.8597	262	97.63	459	2e-130	Flagellar biosynthesis/type III secretory pathway ATPase	PSPPH_1290	449	100	449	93.99	813	0	type III secretion component protein HrcN	PSPTO_1400	449	100
	5	5	1	1	1	1	1	1	1	1	1	1	PORcurated_02727	20	23	1521	873	6.45792e-46	55.6744	1	330	type III secretion apparatus protein, YscD/HrpQ family	Psyr_1214	330	100	324	77.95	522	2e-149	type III secretion protein HrpQ	Pjap_00057190	330	100	172	72.07	258	6e-70	type III secretion apparatus protein, YscD/HrpQ family	PSPPH_1291	330	100	324	75.45	503	9e-144	type III secretion component protein HrpQ	PSPTO_1401	330	100
	5	5	1	1	1	1	1	1	1	1	1	1	PORcurated_02728	62	59	2182	1139	1.69072e-35	27.4463	1	695	type III secretion protein, HrcV family	Psyr_1215	695	100	695	91.65	1303	0	Type III secretion protein HrcV	Pjap_00090910	542	77.9856	363	86.78	647	0	Type III secretory pathway, component EscV	PSPPH_1292	695	100	695	90.79	1291	0	type III secretion component protein HrcV	PSPTO_1402	695	100
1	5	5	1	1	1	1	1	1	1	1	1	1	PORcurated_02729	14	23	979	505	4.8561e-42	40.1081	1	351	type III secretion regulator YopN/LcrE/InvE/MxiC	Psyr_1216	351	100	393	73.44	530	1e-151	type III secretion protein HrpJ	Pjap_00007360	351	100	368	73.44	530	7e-152	type III secretion regulator YopN/LcrE/InvE/MxiC	PSPPH_1293	351	100	368	73.64	530	7e-152	type III secretion component protein HrcJ	PSPTO_1403	350	99.7151
	5	5	1	1	1	1	1	1	1	1	1	1	PORcurated_02731	28	54	5284	2036.5	1.4473e-48	89.2744	1	625	hypothetical protein	Psyr_1218	625	100	770	72.2	877	0	type III helper protein HrpK1	Pjap_00007380	625	100	768	72.2	874	0	hypothetical protein	PSPPH_1295	625	100	769	71.57	868	0	type III effector HrpK1	PSPTO_1405	625	100
	5	0	1	0	1	0	1	0	1	0	1	0	PORcurated_01683	30	30	89	63	0.000988577	2.53333	1	321	Predicted symporter	Psyr_3756	251	78.1931	552	96.81	484	5e-138	acetate permease	Pjap_00011300	251	78.1931	409	96.41	484	4e-138	Predicted symporter	PSPPH_1499	251	78.1931	552	96.81	485	2e-138	acetate permease	PSPTO_1624	251	78.1931
	5	4	1	0	1	1	1	1	1	1	1	1	PORcurated_01702	69	70	638	385	1.11252e-17	7.35971	1	144	Transcriptional regulators	Psyr_3737	144	100	144	91.67	263	4e-72	regulatory protein, MarR	Pjap_00011530	144	100	124	89.9	171	1e-44	Transcriptional regulators	PSPPH_1519	144	100	144	93.06	265	8e-73	MarR family transcriptional regulator	PSPTO_1645	144	100
	5	1	1	0	1	0	1	0	1	1	1	0	PORcurated_01703	40	38	78	93	0.0102385	2.19231	0.983333	281	FimV C-terminal domain	Psyr_3736	281	100	737	79	340	9e-95	peptidoglycan-binding LysM	Pjap_00011550	281	100	137	81.75	153	1e-38	FimV C-terminal domain	PSPPH_1520	281	100	735	79.93	380	6e-107	LysM domain-containing protein	PSPTO_1646	281	100
	5	0	1	0	1	0	1	0	1	0	1	0	PORcurated_01937	87	82	263	193	5.76962e-05	2.69822	1	289	AraC-type DNA-binding domain-containing proteins	Psyr_3499	289	100	289	88.58	546	9e-157	helix-turn-helix, AraC type	Pjap_00036400	289	100	289	88.24	545	1e-156	AraC-type DNA-binding domain-containing proteins	PSPPH_3431	289	100	289	89.97	551	2e-158	transcriptional regulator PobR	PSPTO_1908	289	100
	5	0	1	0	1	0	1	0	1	0	1	0	PORcurated_01938	9	10	25	25	0.0361439	2.63158	0.586667	86	Domain of unknown function (DUF3412).	Psyr_3498	86	100	468	93.02	171	1e-44	hypothetical protein Psyr_3498	Pjap_00036410	86	100	476	90.7	167	1e-43	Predicted Rossmann fold nucleotide-binding protein	PSPPH_3430	86	100	473	96.51	176	4e-46	decarboxylase family protein	PSPTO_1909	86	100
1	5	3	1	1	1	1	1	0	1	0	1	1	PORcurated_00488	75	59	671	449.5	2.09182e-19	8.36194	1	347	Membrane-associated lipoprotein involved in thiamine biosynthesis	Psyr_1900	347	100	327	80.73	527	5e-151	ApbE-like lipoprotein	Pjap_00017280	347	100	340	79.88	545	1e-156	Membrane-associated lipoprotein involved in thiamine biosynthesis	PSPPH_1855	347	100	330	80.85	530	1e-151	thiamine biosynthesis lipoprotein	PSPTO_2105	343	98.8473
	5	0	1	0	1	0	1	0	1	0	1	0	PORcurated_03665	87.5	104	244	149	0.0131484	2.05222	1	294	Transcriptional regulator	Psyr_2219	294	100	317	90.48	543	8e-156	regulatory protein, LysR:LysR, substrate-binding	Pjap_00078480	229	77.8912	129	87.6	230	1e-61	Transcriptional regulator	PSPPH_2967	291	98.9796	298	91.41	543	6e-156	LysR family transcriptional regulator	PSPTO_2447	292	99.3197
	5	0	1	0	1	0	1	0	1	0	1	0	PORcurated_02135	74	73	204	110	0.00744694	2.13605	1	207	Transcriptional regulator	Psyr_3347	207	100	205	83.09	348	1e-97	regulatory protein, TetR	Pjap_00025480	207	100	205	83.57	348	2e-97	Transcriptional regulator	PSPPH_3268	207	100	209	79.9	337	3e-94	TetR family transcriptional regulator	PSPTO_3576	207	100
	5	3	1	0	1	1	1	1	1	1	1	0	PORcurated_01616	66	89	913	406	1.33791e-19	8.50968	1	532	Pectate lyase	Psyr_3839	532	100	543	66.85	675	0	type III helper protein HopAK1	Pjap_00010400	532	100	539	64.77	649	0	Pectate lyase	PSPPH_1424	532	100	524	70.15	717	0	type III helper protein HopAK1	PSPTO_4101	531	99.812
	5	1	1	1	1	0	1	0	1	0	1	0	PORcurated_00948	32	30	100	67	0.000325732	2.69355	1	107	Protein of unknown function (DUF3392).	Psyr_0470	107	100	107	96.26	188	7e-50	hypothetical protein Psyr_0470	Pjap_00036020	107	100	107	96.26	188	7e-50	Protein of unknown function (DUF3392).	PSPPH_0461	107	100	107	96.26	188	7e-50	hypothetical protein PSPPH_0461	PSPTO_5053	107	100
	4	4	0	0	1	1	1	1	1	1	1	1	PORcurated_00549	4	1	289	153	4.00706e-40	88.4	1	120	hypothetical protein	Psyr_1183	120	100	483	79.83	165	8e-43	type III effector HopAA1	Pjap_00007040	120	100	483	78.99	164	2e-42	hypothetical protein									PSPTO_1372	120	100
1	4	4	1	1	1	1	1	1	0	0	1	1	PORcurated_02698	9	9	2208	792	4.54331e-58	166.667	1	166	Tir chaperone protein (CesT).	Psyr_1185	166	100	164	77.11	272	1e-74	effector locus protein									PSPPH_1265	166	100	164	81.33	282	1e-77	type III chaperone protein ShcM	PSPTO_1374	166	100
	4	4	0	0	1	1	1	1	1	1	1	1	PORcurated_02699	71	95	3126	1041	2.13429e-33	25.1024	1	745	hypothetical protein	Psyr_1186	716	96.1074	718	68.43	948	0	type III effector HopM1	Pjap_00007070	740	99.3289	521	68.97	733	0	hypothetical protein									PSPTO_1375	741	99.4631
1	4	4	1	1	1	1	1	1	0	0	1	1	PORcurated_01636	39	37	88	69	0.0283479	2.06579	0.766667	184	hypothetical protein	Psyr_3813	183	99.4565	284	86.89	333	8e-93	type III effector HopAF1									PSPPH_1443	183	99.4565	284	85.79	330	5e-92	type III effector HopAF1	PSPTO_1568	183	99.4565
	4	0	0	0	1	0	1	0	1	0	1	0	PORcurated_00043	23	23	95	40	0.000194171	2.93478	1	237	Uncharacterized protein conserved in bacteria	Psyr_2856	235	99.1561	247	69.58	350	5e-98	chitin-binding domain-containing protein	Pjap_00014540	171	72.1519	178	57.63	207	5e-55	Uncharacterized protein conserved in bacteria									PSPTO_2978	235	99.1561
	4	4	1	1	1	1	1	1	0	0	1	1	PORcurated_02780	162.5	197	3253	1325	7.78804e-23	12.7344	1	494	AvrPtoB E3 ubiquitin ligase.	Psyr_4659	494	100	516	41.92	311	8e-86	type III effector HopAB1									PSPPH_A0127	388	78.5425	539	43.3	206	4e-54	type III effector HopAB1	PSPTO_3087	494	100
1	4	4	0	0	1	1	1	1	1	1	1	1	PORcurated_02697	60.5	66	3203	1290	3.22238e-38	35.5178	1	387	hypothetical protein	Psyr_1183	359	92.7649	483	81.06	562	1e-161	type III effector HopAA1	Pjap_00007040	359	92.7649	483	81.62	596	7e-172	hypothetical protein									PSPTO_4718	359	92.7649
	3	0	0	0	1	0	1	0	0	0	1	0	PORcurated_04646	9	5	89	38	5.75235e-13	9.07143	1	425	Glycine/D-amino acid oxidases (deaminating)	Psyr_0158	422	99.2941	431	56.16	482	3e-137	FAD dependent oxidoreductase																	PSPTO_0248	422	99.2941
1	3	2	1	0	1	1	0	0	0	0	1	1	PORcurated_01933	47	68	3428	1593	8.59567e-41	43.6609	1	366	hypothetical protein																	PSPPH_4303	366	100	365	49.15	370	8e-104	L-arginine:lysine amidinotransferase	PSPTO_0873	366	100
1	3	3	0	0	1	1	1	1	0	0	1	1	PORcurated_03205	15	20	1541	385	3.82124e-46	55.0286	1	160	Central core of the bacterial effector protein AvrPto.	Psyr_4919	159	99.375	163	54.94	167	4e-43	type III effector protein AvrPto1																	PSPTO_4001	159	99.375
	3	0	0	0	1	0	1	0	0	0	1	0	PORcurated_05497	394	391	949	687	0.0168061	2.08408	1	1046	amino acid adenylation domain	Psyr_3722	1046	100	6676	92.31	1950	0	amino acid adenylation																	PSPTO_4699	1046	100
	3	1	0	0	0	0	1	0	1	0	1	1	PORcurated_01262	36	59	1329	425	5.64805e-31	18.4632	1	309	chlorinating enzymes	Psyr_2610	306	99.0291	310	56.03	362	2e-101	chlorinating enzyme	Pjap_00071350	306	99.0291	310	55.37	360	7e-101	chlorinating enzymes									PSPTO_4710	309	100
	3	2	1	1	1	0	0	0	0	0	1	1	PORcurated_01253	313	363	3280	1222	8.28683e-14	6.65976	1	415	hypothetical protein																	PSPPH_2351	414	99.759	565	72.84	584	4e-168	type III effector HopV1	PSPTO_4720	415	100
	3	2	1	1	1	0	0	0	0	0	1	1	PORcurated_01252	61	57	278	118	3.10456e-07	3.35593	1	130	hypothetical protein																	PSPPH_2352	128	98.4615	128	70.31	189	6e-50	type III chaperone protein ShcV	PSPTO_4721	130	100
	3	2	1	1	1	1	0	0	0	0	1	0	PORcurated_05573	240	244	1409	765	5.69088e-10	4.49174	1	85	hypothetical protein																	PSPPH_A0010	83	97.6471	710	78.31	129	5e-32	type III effector HopD1	PSPTO_4724	83	97.6471
1	3	2	1	1	0	0	1	1	0	0	1	0	PORcurated_05075	49	47	780	379	6.52616e-25	12.0729	1	384	hypothetical protein	Psyr_1220	382	99.4792	382	71.35	504	6e-144	type III effector HopX1									PSPPH_1296	379	98.6979	380	65.44	454	7e-129	type III effector HopX1	PSPTOA0012	384	100
	2	2	0	0	0	0	1	1	0	0	1	1	PORcurated_01246	0	1	68	11	1.44919e-15	79	1	117	hypothetical protein	Psyr_1889	116	99.1453	218	76.72	186	5e-49	type III effector HopH1																	PSPTO_0588	116	99.1453
	2	2	0	0	1	1	0	0	0	0	1	1	PORcurated_01934	113	128	1816	853	2.72719e-22	11.0747	1	416	hypothetical protein																									PSPTO_0874	413	99.2788
	2	2	0	0	1	1	0	0	0	0	1	1	PORcurated_01935	146	270	1696	747	2.77141e-13	5.8726	1	434	hypothetical protein																									PSPTO_0875	432	99.5392
	2	2	1	1	0	0	0	0	0	0	1	1	PORcurated_01248	152	163	1054	280	9.8503e-10	4.23492	1	544	hypothetical protein																	PSPPH_A0010	544	100	710	89.07	981	0	type III effector HopD1	PSPTO_0876	544	100
	2	2	1	1	0	0	0	0	0	0	1	1	PORcurated_02946	99	125	1593	476	4.86124e-20	9.23661	1	441	Inosine-uridine nucleoside N-ribohydrolase																	PSPPH_A0012	441	100	447	93.89	851	0	type III effector HopQ1	PSPTO_0877	441	100
1	2	2	1	1	0	0	0	0	0	0	1	1	PORcurated_00599	400	471	7668	2665	2.81097e-19	11.8634	1	1941	hypothetical protein																	PSPPH_0171	1938	99.8454	1959	81.68	3125	0	type III effector HopR1	PSPTO_0883	1939	99.897
	2	1	0	0	1	1	0	0	0	0	1	0	PORcurated_04654	19	32	203	49	1.18584e-10	4.94118	1	267	Salmonella virulence-associated 28kDa protein.																									PSPTO_0906	267	100
1	2	2	0	0	1	1	0	0	0	0	1	1	PORcurated_01251	92	134	412	246	1.03775e-05	2.9115	1	468	Predicted protein-tyrosine phosphatase																									PSPTO_4722	468	100
1	2	2	1	1	0	0	0	0	0	0	1	1	PORcurated_01247	40	48	2438	265	9.15761e-38	30.7159	1	493	hypothetical protein																	PSPPH_0767	493	100	515	54.02	558	5e-160	type III effector HopG1	PSPTO_4727	493	100
	2	0	0	0	0	0	1	0	1	0	0	0	PORcurated_02781	40	45	402	219	2.38763e-17	7.30588	1	161	hypothetical protein	Psyr_1264	161	100	161	88.2	273	4e-75	hypothetical protein Psyr_1264	Pjap_00007900	161	100	161	88.19	268	1e-73	hypothetical protein
	2	0	0	0	0	0	1	0	1	0	0	0	PORcurated_01634	102	113	281	199	0.00245787	2.23256	1	706	hypothetical protein	Psyr_3815	706	100	706	93.34	1330	0	hypothetical protein Psyr_3815	Pjap_00010720	706	100	661	93.34	1272	0	hypothetical protein
	2	0	0	0	1	0	0	0	1	0	0	0	PORcurated_03296	25	28	51	68	0.0152104	2.24528	0.9	150	Helix-turn-helix.									Pjap_00033200	150	100	151	45.33	128	2e-31	hypothetical protein
	2	1	0	0	1	0	1	1	0	0	0	0	PORcurated_04652	89	83	585	134	6.1481e-10	4.18023	1	718	ADP-ribose pyrophosphatase	Psyr_0778	717	99.8607	716	65.83	936	0	type III effector HopAG1
1	2	2	1	1	0	0	1	1	0	0	0	0	PORcurated_00042	49	69	7365	2890	1.59994e-46	86.9068	1	328	Avirulence protein.	Psyr_1219	328	100	323	66.46	453	8e-129	type III effector protein AvrB3									PSPPH_3028	326	99.3902	323	46.22	291	4e-80	type III effector AvrB4-1
1	1	1	0	0	0	0	0	0	0	0	1	1	PORcurated_00597	11	13	1374	266	1.88829e-48	68.3333	1	287	HrpA pilus formation protein.																									PSPTO_0061	286	99.6516
1	1	1	0	0	0	0	0	0	0	0	1	1	PORcurated_02948	72	88	5199	1736	3.68236e-39	43.3438	1	395	Coenzyme F390 synthetase																									PSPTO_0371	395	100
	1	0	0	0	0	0	0	0	0	0	1	0	PORcurated_04655	56	63	405	86	1.41955e-09	4.12605	1	401	hypothetical protein																									PSPTO_0907	401	100
	1	1	0	0	0	0	0	0	0	0	1	1	PORcurated_00550	12	23	2886	1236	2.86878e-54	117.771	1	117	hypothetical protein																									PSPTO_1373	96	82.0513
1	1	1	0	0	0	0	0	0	0	0	1	1	PORcurated_02707	34	79	14954	5511	3.05469e-51	181.106	1	115	HrpA pilus formation protein.																									PSPTO_1381	115	100
	1	1	0	0	0	0	0	0	0	0	1	1	PORcurated_02713	10	25	5004	2547	5.28579e-59	215.743	1	74	HrpF protein.																									PSPTO_1387	74	100
	1	1	0	0	0	0	0	0	0	0	1	1	PORcurated_04163	36	46	1268	408	1.52339e-32	20.439	1	509	Acyl-CoA synthetases (AMP-forming)/AMP-acid ligases II																									PSPTO_4680	509	100
	1	1	0	0	0	0	0	0	0	0	1	1	PORcurated_04164	11	11	170	60	5.76365e-18	10.4545	1	83	Acyl carrier protein																									PSPTO_4681	83	100
	1	1	0	0	0	0	0	0	0	0	1	1	PORcurated_04165	10	14	456	148	1.8963e-33	25.1667	1	165	3-hydroxymyristoyl/3-hydroxydecanoyl-(acyl carrier protein) dehydratases																									PSPTO_4682	165	100
	1	1	0	0	0	0	0	0	0	0	1	1	PORcurated_04166	45	51	800	392	2.25392e-25	12.4167	1	381	3-oxoacyl-(acyl-carrier-protein) synthase																									PSPTO_4683	381	100
	1	1	0	0	0	0	0	0	0	0	1	1	PORcurated_04167	16	24	245	98	8.87105e-18	8.575	1	177	hypothetical protein																									PSPTO_4684	177	100
	1	1	0	0	0	0	0	0	0	0	1	1	PORcurated_04168	24	34	322	157	1.86824e-18	8.25862	1	472	Acyl-CoA synthetases (AMP-forming)/AMP-acid ligases II																									PSPTO_4685	472	100
	1	1	0	0	0	0	0	0	0	0	1	1	PORcurated_04170	152	188	577	409.5	1.37839e-05	2.90147	1	1461	short chain dehydrogenase./Alcohol dehydrogenase GroES-like domain./Acyl transferase domain./Zinc-binding dehydrogenase.																									PSPTO_4686	1437	98.3573
	1	0	0	0	0	0	0	0	0	0	1	0	PORcurated_04172	74	74	218	150	0.000334504	2.48649	1	867	Polyketide synthase modules and related proteins																									PSPTO_4687	812	93.6563
	1	1	0	0	0	0	0	0	0	0	1	1	PORcurated_04175	15	18	53	61	2.33597e-05	3.45455	1	147	hypothetical protein																									PSPTO_4688	147	100
	1	1	0	0	0	0	0	0	0	0	1	1	PORcurated_04177	7	10	43	27	7.72634e-05	4.11765	1	182	Zn-dependent alcohol dehydrogenases																									PSPTO_4689	182	100
	1	1	0	0	0	0	0	0	0	0	1	1	PORcurated_04179	88	98	1274	397	4.93775e-20	8.98387	1	632	hypothetical protein																									PSPTO_4691	632	100
	1	1	0	0	0	0	0	0	0	0	1	1	PORcurated_01270	6	8	350	59	3.346e-32	29.2143	1	83	hypothetical protein																									PSPTO_4703	83	100
	1	1	0	0	0	0	0	0	0	0	1	1	PORcurated_01269	8	11	168	49	1.95e-18	11.4211	1	193	Response regulator containing a CheY-like receiver domain and an HTH DNA-binding domain																									PSPTO_4704	193	100
1	1	0	0	0	0	0	0	0	0	0	1	0	PORcurated_01268	95	92	556	218	9.50596e-10	4.13904	1	491	Signal transduction histidine kinase																									PSPTO_4705	491	100
	1	1	0	0	0	0	0	0	0	0	1	1	PORcurated_01265	13	13	1064	324	7.45045e-45	53.3846	1	76	Phosphopantetheine attachment site.																									PSPTO_4707	76	100
	1	1	0	0	0	0	0	0	0	0	1	1	PORcurated_01264	105	95	662	405	5.78602e-13	5.335	1	282	Predicted hydrolases or acyltransferases (alpha/beta hydrolase superfamily)																									PSPTO_4708	282	100
	1	1	0	0	0	0	0	0	0	0	1	1	PORcurated_01263	135	140	1307	432	8.2521e-15	6.32364	1	595	Non-ribosomal peptide synthetase modules and related proteins																									PSPTO_4709	595	100
	1	1	0	0	0	0	0	0	0	0	1	1	PORcurated_01261	17	31	291	120	1.115e-18	8.5625	1	140	hypothetical protein																									PSPTO_4711	140	100
	1	1	0	0	0	0	0	0	0	0	1	1	PORcurated_01260	76	72	305	187	3.35612e-07	3.32432	1	253	Predicted thioesterase involved in non-ribosomal peptide biosynthesis																									PSPTO_4712	253	100
	1	1	0	0	0	0	0	0	0	0	1	1	PORcurated_01259	39	61	376	162	5.43516e-13	5.38	1	212	Predicted metal-dependent hydrolases related to alanyl-tRNA synthetase HxxxH domain																									PSPTO_4713	212	100
	1	0	0	0	0	0	0	0	0	0	1	0	PORcurated_01258	130	113	296	251	0.00238744	2.25103	1	203	Putative threonine efflux protein																									PSPTO_4714	203	100
1	1	1	0	0	0	0	0	0	0	0	1	1	PORcurated_01245	74	99	1219	433	6.12701e-21	9.54913	1	198	hypothetical protein																									PSPTO_4733	173	87.3737
1	1	0	0	0	0	0	0	0	1	0	0	0	PORcurated_04371	114	115	607	588	1.56582e-12	5.21834	1	140	hypothetical protein									Pjap_00014610	140	100	140	90.71	272	6e-75	hypothetical protein
1	1	1	0	0	0	0	0	0	1	1	0	0	PORcurated_04644	18	23	890	325	1.15919e-37	29.6341	1	237	Methyltransferase small domain.									Pjap_00043790	237	100	237	95.36	464	2e-132	Methyltransferase small domain.
1	1	0	0	0	0	0	0	0	1	0	0	0	PORcurated_01635	10	12	211	133	1.39622e-24	15.6364	1	208	Putative threonine efflux protein									Pjap_00046140	207	99.5192	208	89.86	371	3e-104	Putative threonine efflux protein
1	1	1	1	1	0	0	0	0	0	0	0	0	PORcurated_03207	6	8	3000	589	2.41654e-61	256.357	1	321	Avirulence protein.																	PSPPH_A0120	317	98.7539	352	46.96	268	5e-73	type III effector AvrB2
	1	0	1	0	0	0	0	0	0	0	0	0	PORcurated_02950	2	6	39	6	0.000276276	5.625	1	83	hypothetical protein																	PSPPH_B0011	60	72.2892	213	71.67	93.6	3e-21	hypothetical protein PSPPH_B0011
1	0	0	0	0	0	0	0	0	0	0	0	0	PORcurated_04640	64	73	1640	407	1.71823e-27	14.9416	1	432	hypothetical protein
1	0	0	0	0	0	0	0	0	0	0	0	0	PORcurated_02784	86	105	2961	1159	3.09682e-31	21.5707	1	421	hypothetical protein
1	0	0	0	0	0	0	0	0	0	0	0	0	PORcurated_03530	41	53	1078	557	3.03008e-30	17.3936	1	388	hypothetical protein
	0	0	0	0	0	0	0	0	0	0	0	0	PORcurated_04645	103	90	748	366	4.15513e-14	5.77202	1	286	Acetyltransferases
	0	0	0	0	0	0	0	0	0	0	0	0	PORcurated_00520	11	30	417	145	8.1682e-26	13.7073	1	281	Arabinose efflux permease
1	0	0	0	0	0	0	0	0	0	0	0	0	PORcurated_00518	17	27	3849	1693	2.48744e-54	125.955	1	212	hypothetical protein
	0	0	0	0	0	0	0	0	0	0	0	0	PORcurated_02951	69	97	13991	2798	1.54328e-45	101.139	1	212	hypothetical protein
1	0	0	0	0	0	0	0	0	0	0	0	0	PORcurated_00044	25	26	717	118	4.67852e-29	16.3725	1	203	hypothetical protein
	0	0	0	0	0	0	0	0	0	0	0	0	PORcurated_01255	35	47	239	105	1.93758e-09	4.19512	1	139	hypothetical protein
	0	0	0	0	0	0	0	0	0	0	0	0	PORcurated_04648	11	17	132	80.5	2.35109e-14	7.58929	1	125	hypothetical protein
	0	0	0	0	0	0	0	0	0	0	0	0	PORcurated_00519	4	5	333	146	1.85869e-38	53.2222	1	89	hypothetical protein
	0	0	0	0	0	0	0	0	0	0	0	0	PORcurated_02732	13	7	488	182	3.7425e-37	33.5	1	83	hypothetical protein
	0	0	0	0	0	0	0	0	0	0	0	0	PORcurated_05567	1	0	19	6	0.000102073	25	1	79	hypothetical protein
			75	42	85	43	83	41	73	32	116	73
[truncated: 13 more columns]

## Sheet: PtoDC3000
hrp-box	# of times present	# of times upregulated	Pph presence	Pph up-regulation	Pla107 presence	Pla107 up-regulation	Psyr presence	Psyr up-regulation	Pjap presence	Pjap up-regulation	Por presence	Por up-regulation	Query locus tag	median_1:EV norm	median_4:EV norm	median_2:HrpL norm	median_3:HrpL norm	median_Q-val	Ratio median read: HrpL/EV	b_value	Total query length	Query annotation	Query locus tag	Length of query that aligns to this subject	Percent query coverage	Total length of subject protein	Percent identity	Bit score	E-value	Subject annotation	Query locus tag	Length of query that aligns to this subject	Percent query coverage	Total length of subject protein	Percent identity	Bit score	E-value	Subject annotation	Query locus tag	Length of query that aligns to this subject	Percent query coverage	Total length of subject protein	Percent identity	Bit score	E-value	Subject annotation	Query locus tag	Length of query that aligns to this subject	Percent query coverage
1	5	3	1	1	1	1	1	0	1	0	1	1	PSPTO_2105	99	82	790	1040	4.07581e-20	10.1105	1	343	thiamine biosynthesis lipoprotein	PSPPH_1855	339	98.8338	330	84.92	551	2e-158	thiamine biosynthesis lipoprotein	Psyr_1900	340	99.1254	327	82.41	533	8e-153	ApbE-like lipoprotein	PORcurated_00488	339	98.8338	347	78.93	530	9e-152	Membrane-associated lipoprotein involved in thiamine biosynthesis	Lac107_00029380	339	98.8338
	5	1	1	0	1	1	1	0	1	0	1	0	PSPTO_2129	170	162	508	472	4.86421e-05	2.95181	1	746	sensory box histidine kinase/response regulator	PSPPH_1905	746	100	778	90.79	1339	0	sensory box histidine kinase/response regulator	Psyr_1939	746	100	779	89.73	1310	0	PAS	PORcurated_00526	746	100	775	90.75	1316	0	PAS domain S-box	Lac107_00061520	746	100
1	5	2	1	1	1	1	1	0	1	0	1	0	PSPTO_2130	50	41	241	231	3.45078e-10	5.18681	1	222	DNA-binding response regulator, LuxR family	PSPPH_1906	222	100	222	95.95	426	1e-120	LuxR family DNA-binding response regulator	Psyr_1940	222	100	222	96.85	431	2e-122	LuxR response regulator receiver	PORcurated_00527	222	100	201	85.14	366	9e-103	Response regulator containing a CheY-like receiver domain and an HTH DNA-binding domain	Lac107_00061530	222	100
1	5	1	1	1	1	0	1	0	1	0	1	0	PSPTO_0852	207	264	574	709	0.000234669	2.72399	1	413	type III helper protein HopAJ1	PSPPH_0763	413	100	413	95.64	822	0	type III helper protein HopAJ1	Psyr_4357	413	100	445	46.19	369	3e-103	hypothetical protein Psyr_4357	PORcurated_01192	412	99.7579	451	46.3	367	7e-103	lytic murein transglycosylase	Lac107_00043170	413	100
	5	0	1	0	1	0	1	0	1	0	1	0	PSPTO_4723	54	106	1251	3293	9.7757e-36	28.4	1	102	hypothetical protein PSPTO_4723	PSPPH_2561	99	97.0588	96	41.05	72.4	6e-15	hypothetical protein PSPPH_2561	Psyr_2403	99	97.0588	96	40	70.9	2e-14	hypothetical protein Psyr_2403	PORcurated_01249	102	100	98	100	202	4e-54	Uncharacterized conserved protein	Lac107_00019020	99	97.0588
	5	0	1	0	1	0	1	0	1	0	1	0	PSPTO_4505	1654	1466	3478	4685	0.000825671	2.61635	1	638	dnaK protein	PSPPH_4206	638	100	638	97.96	1235	0	molecular chaperone DnaK	Psyr_4195	638	100	638	98.12	1263	0	molecular chaperone DnaK	PORcurated_01327	638	100	638	96.24	1192	0	chaperone protein DnaK	Lac107_00037330	638	100
	5	0	1	0	1	0	1	0	1	0	1	0	PSPTO_4210	198	203	470	482	0.00308951	2.37406	1	805	ATP-dependent protease La	PSPPH_3941	805	100	805	99.13	1627	0	ATP-dependent protease La	Psyr_3944	805	100	805	99.25	1630	0	peptidase S16, ATP-dependent protease La	PORcurated_01501	805	100	805	98.26	1615	0	ATP-dependent protease La	Lac107_00058710	805	100
	5	0	1	0	1	0	1	0	1	0	1	0	PSPTO_4376	2966	2189	6037	6109	0.00582268	2.35616	1	547	chaperonin, 60 kDa	PSPPH_4077	547	100	547	98.9	1067	0	chaperonin GroEL	Psyr_4072	547	100	547	98.9	1066	0	chaperonin GroEL	PORcurated_02328	547	100	547	98.72	1063	0	chaperonin GroL	Lac107_00062650	547	100
	5	0	1	0	1	0	1	0	1	0	1	0	PSPTO_1371	52	39.5	260	268	1.23661e-11	5.77049	1	314	effector locus protein	PSPPH_5136	293	93.3121	324	63.99	378	4e-106	effector locus protein	Psyr_1182	314	100	314	82.8	547	4e-157	hypothetical protein Psyr_1182	PORcurated_02696	314	100	314	85.03	565	2e-162	Predicted membrane protein	Lac107_00016020	314	100
1	5	5	1	1	1	1	1	1	1	1	1	1	PSPTO_1377	124	146	266	283	0.038714	2.03333	0.683333	1795	type III effector protein AvrE1	PSPPH_1268	1795	100	1714	83.79	3013	0	type III effector AvrE1	Psyr_1188	1795	100	1786	67.61	2465	0	type III effector protein AvrE1	PORcurated_02703	1795	100	1667	77.43	2623	0	Pathogenicity factor.	Lac107_00016090	1795	100
1	5	5	1	1	1	1	1	1	1	1	1	1	PSPTO_1378	41	33	189	165	7.90057e-09	4.78378	1	495	membrane-bound lytic murein transglycosylase D	PSPPH_1269	494	99.798	487	76.11	736	0	lytic murein transglycosylase	Psyr_1189	495	100	507	70.93	688	0	SLT:MLTD_N	PORcurated_02704	495	100	518	66.22	667	0	Soluble lytic murein transglycosylase and related regulatory proteins (some contain LysM/invasin domains)	Lac107_00016100	494	99.798
	5	5	1	1	1	1	1	1	1	1	1	1	PSPTO_1382	77	80	14821	13151	1.97626e-62	178.166	1	370	type III helper protein HrpZ1	PSPPH_1273	364	98.3784	345	61.65	318	5e-88	type III helper protein HrpZ1	Psyr_1193	364	98.3784	343	59.24	302	3e-83	type III helper protein HrpZ1	PORcurated_02708	365	98.6486	371	69.52	367	7e-103	HrpZ.	Lac107_00016140	364	98.3784
	5	5	1	1	1	1	1	1	1	1	1	1	PSPTO_1383	12	20	1285	1105	1.96997e-47	74.6875	1	124	type III secretion protein HrpB	PSPPH_1274	124	100	124	64.52	157	3e-40	type III secretion component protein HrpB	Psyr_1194	124	100	124	67.74	162	8e-42	type III secretion protein HrpB	PORcurated_02709	124	100	124	81.45	207	2e-55	type III secretion apparatus protein, YscI/HrpB, C-terminal domain	Lac107_00016150	124	100
	5	5	1	1	1	1	1	1	1	1	1	1	PSPTO_1384	26	25	1061	1165	9.9341e-41	43.6471	1	268	type III secretion protein HrcJ	PSPPH_1275	268	100	268	89.18	448	2e-127	type III secretion component protein HrcJ	Psyr_1195	268	100	268	90.3	477	5e-136	type III secretion protein HrcJ	PORcurated_02710	268	100	269	90.33	446	6e-127	type III secretion apparatus lipoprotein, YscJ/HrcJ family	Lac107_00016160	268	100
	5	5	1	1	1	1	1	1	1	1	1	1	PSPTO_1385	22	26	521	458	4.10066e-28	20.3958	1	176	type III secretion protein HrpD	PSPPH_1276	176	100	175	74.29	267	4e-73	type III secretion component protein HrpD	Psyr_1196	176	100	175	76.57	273	6e-75	type III secretion protein HrpD	PORcurated_02711	176	100	175	68.57	248	2e-67	hypothetical protein	Lac107_00016170	176	100
	5	5	1	1	1	1	1	1	1	1	1	1	PSPTO_1386	29	35	152	192	5.69691e-10	5.375	1	193	type III secretion protein HrpE	PSPPH_1277	193	100	193	76.68	289	1e-79	type III secretion component protein HrpE	Psyr_1197	193	100	193	76.17	281	2e-77	type III secretion protein HrpE	PORcurated_02712	143	74.0933	161	78.32	214	5e-57	type III secretion apparatus protein, HrpE/YscL family	Lac107_00016180	193	100
1	5	5	1	1	1	1	1	1	1	1	1	1	PSPTO_1388	12	11	677	427	1.36956e-38	48	1	143	type III secretion protein HrpG	PSPPH_1279	143	100	146	76.92	234	2e-63	type III secretion component protein HrpG	Psyr_1199	143	100	146	78.32	235	9e-64	type III secretion protein HrpG	PORcurated_02714	143	100	143	83.22	249	5e-68	hypothetical protein	Lac107_00016200	143	100
	5	5	1	1	1	1	1	1	1	1	1	1	PSPTO_1389	52	61	1627	1897	5.43388e-37	31.1858	1	699	outer-membrane type III secretion protein HrcC	PSPPH_1280	699	100	699	84.9	1214	0	type III outer membrane protein HrcC	Psyr_1200	699	100	700	84.45	1211	0	outer-membrane type III secretion protein HrcC	PORcurated_02715	699	100	700	91.29	1306	0	type III secretion outer membrane pore, YscC/HrcC family	Lac107_00016210	699	100
	5	5	1	1	1	1	1	1	1	1	1	1	PSPTO_1390	15	29	163	216	4.78499e-15	8.61364	1	67	type III secretion protein HrpT	PSPPH_5227	67	100	67	79.1	120	3e-29	HrpT	Psyr_1201	67	100	67	76.12	119	6e-29	type III secretion protein HrpT	PORcurated_02716	67	100	67	83.58	124	2e-30	hypothetical protein	Lac107_00016220	67	100
	5	5	1	1	1	1	1	1	1	1	1	1	PSPTO_1391	166	198	520	1143	1.0752e-09	4.56868	1	119	negative regulator of hrp expression HrpV	PSPPH_1281	115	96.6387	115	80	194	2e-51	type III negative regulator of hrp expression HrpV	Psyr_1202	115	96.6387	115	80	193	4e-51	negative regulator of hrp expression HrpV	PORcurated_02717	119	100	119	83.19	206	3e-55	hypothetical protein	Lac107_00016230	115	96.6387
	5	5	1	1	1	1	1	1	1	1	1	1	PSPTO_1392	20	23	186	177	1.14651e-14	8.44186	1	359	type III secretion protein HrcU	PSPPH_1282	356	99.1643	359	88.2	636	0	type III secretion component protein HrcU	Psyr_1205	359	100	359	85.52	633	0	type III secretion protein HrcU	PORcurated_02718	357	99.4429	359	87.68	651	0	type III secretion protein, YscU/HrpY family	Lac107_00016240	356	99.1643
	5	5	1	1	1	1	1	1	1	1	1	1	PSPTO_1393	13	13	162	149	1.41468e-17	11.9615	1	264	type III secretion protein HrcT	PSPPH_1283	264	100	264	84.47	432	2e-122	type III secretion component protein HrcT	Psyr_1206	264	100	264	83.71	431	4e-122	type III secretion protein HrcT	PORcurated_02719	264	100	264	90.91	422	2e-119	type III secretion protein SpaR/YscT/HrcT	Lac107_00016250	264	100
	5	5	1	1	1	1	1	1	1	1	1	1	PSPTO_1394	6	5	86	76	4.91994e-15	14.7273	1	88	type III secretion protein HrcS	PSPPH_1284	88	100	88	95.45	164	1e-42	type III secretion component protein HrcS	Psyr_1207	88	100	88	93.18	145	7e-37	type III secretion protein HrcS	PORcurated_02720	88	100	50	98	102	6e-24	Type III secretory pathway, component EscS	Lac107_00016260	88	100
	5	5	1	1	1	1	1	1	1	1	1	1	PSPTO_1395	8	13	235	316	2.11684e-28	26.2381	1	200	type III secretion protein HrcR	PSPPH_1285	200	100	215	94	361	2e-101	type III secretion system protein	Psyr_1208	200	100	217	93	357	4e-100	type III secretion system protein	PORcurated_02721	200	100	217	97.5	373	6e-105	type III secretion apparatus protein, YscR/HrcR family	Lac107_00016270	200	100
	5	4	1	1	1	1	1	1	1	0	1	1	PSPTO_1396	6	9	351	459	3.48758e-37	54	1	137	type III secretion protein HrcQb	PSPPH_1286	136	99.2701	128	70.8	172	6e-45	type III secretion component protein HrcQb	Psyr_1209	136	99.2701	132	63.97	158	1e-40	type III secretion protein HrcQb	PORcurated_02722	137	100	136	71.74	184	2e-48	Flagellar motor switch/type III secretory pathway protein	Lac107_00016280	136	99.2701
	5	5	1	1	1	1	1	1	1	1	1	1	PSPTO_1397	8	15	310	251	3.93034e-27	24.3913	1	238	type III secretion protein HrcQa	PSPPH_1287	238	100	238	73.11	353	7e-99	type III secretion component protein HrcQa	Psyr_1210	238	100	238	68.91	328	2e-91	type III secretion protein HrcQa	PORcurated_02723	238	100	238	75.63	366	7e-103	hypothetical protein	Lac107_00016290	238	100
1	5	5	1	1	1	1	1	1	1	1	1	1	PSPTO_1398	15	12	446	301	2.42034e-30	27.6667	1	189	type III secretion protein HrpP	PSPPH_1288	189	100	190	65.64	243	6e-66	type III secretion protein HrpP	Psyr_1211	189	100	190	68.42	241	3e-65	type III secretion protein HrpP	PORcurated_02724	189	100	195	66.33	243	5e-66	hypothetical protein	Lac107_00016300	189	100
	5	5	1	1	1	1	1	1	1	1	1	1	PSPTO_1399	5	12	382	400	1.658e-35	46	1	148	type III secretion protein HrpO	PSPPH_1289	148	100	148	89.19	258	1e-70	type III secretion component protein HrpO	Psyr_1212	148	100	148	85.81	249	1e-67	type III secretion protein HrpO	PORcurated_02725	148	100	148	89.86	262	8e-72	hypothetical protein	Lac107_00016310	148	100
	5	5	1	1	1	1	1	1	1	1	1	1	PSPTO_1400	36	30	440	395	5.04007e-22	12.6515	1	449	type III secretion cytoplasmic ATPase HrcN	PSPPH_1290	449	100	449	96.66	836	0	type III secretion component protein HrcN	Psyr_1213	449	100	449	95.32	826	0	type III secretion cytoplasmic ATPase HrcN	PORcurated_02726	449	100	449	94.65	824	0	ATPase FliI/YscN family	Lac107_00016320	449	100
	5	5	1	1	1	1	1	1	1	1	1	1	PSPTO_1401	15	16	283	420	4.56435e-28	22.6774	1	330	type III secretion protein HrpQ	PSPPH_1291	330	100	324	79.09	535	2e-153	type III secretion component protein HrpQ	Psyr_1214	330	100	324	80	548	3e-157	type III secretion protein HrpQ	PORcurated_02727	330	100	330	78.79	523	8e-150	type III secretion apparatus protein, YscD/HrpQ family	Lac107_00016330	330	100
	5	5	1	1	1	1	1	1	1	1	1	1	PSPTO_1402	108	113	529	623	3.3835e-11	5.21267	1	695	type III secretion protein HrcV	PSPPH_1292	695	100	695	92.52	1318	0	type III secretion component protein HrcV	Psyr_1215	695	100	695	92.66	1322	0	Type III secretion protein HrcV	PORcurated_02728	695	100	695	93.38	1323	0	type III secretion protein, HrcV family	Lac107_00016340	695	100
1	5	5	1	1	1	1	1	1	1	1	1	1	PSPTO_1403	32	37	260	372	1.86324e-17	9.15942	1	368	type III secretion protein HrpJ	PSPPH_1293	367	99.7283	368	77.93	580	7e-167	type III secretion component protein HrcJ	Psyr_1216	368	100	393	78.05	581	3e-167	type III secretion protein HrpJ	PORcurated_02729	367	99.7283	351	79.02	573	9e-165	type III secretion regulator YopN/LcrE/InvE/MxiC	Lac107_00016350	367	99.7283
1	5	5	1	1	1	1	1	1	1	1	1	1	PSPTO_1405	82	76	1284	1447.5	4.22269e-28	17.288	1	780	type III helper protein HrpK1	PSPPH_1295	780	100	769	73.57	1085	0	type III effector HrpK1	Psyr_1218	780	100	770	74.62	1090	0	type III helper protein HrpK1	PORcurated_02731	780	100	625	71.52	866	0	hypothetical protein	Lac107_00016370	780	100
1	5	1	1	0	1	0	1	0	1	0	1	1	PSPTO_0370	70	60	181	196	0.00017879	2.9	1	458	MATE efflux family protein	PSPPH_2203	439	95.8515	457	43.51	336	2e-93	MATE efflux family protein	Psyr_3037	439	95.8515	453	43.51	326	2e-90	hypothetical protein Psyr_3037	PORcurated_02949	458	100	458	86.46	776	0	Na+-driven multidrug efflux pump	Lac107_00040720	439	95.8515
1	5	2	1	0	1	1	1	0	1	1	1	0	PSPTO_2691	206	236	437	766	0.000238422	2.72172	1	253	membrane protein, TerC family	PSPPH_2582	237	93.6759	252	97.05	444	3e-126	TerC family membrane protein	Psyr_2424	253	100	252	94.07	458	3e-130	integral membrane protein TerC	PORcurated_03444	237	93.6759	251	97.89	437	3e-124	Membrane protein TerC, possibly involved in tellurium resistance	Lac107_00019230	237	93.6759
	5	0	1	0	1	0	1	0	1	0	1	0	PSPTO_3148	84	81	196	153	0.0295659	2.11515	0.756667	342	magnesium chelatase subunit ChII	PSPPH_2226	342	100	342	89.47	566	1e-162	magnesium chelatase ATPase subunit I	Psyr_3014	342	100	344	89.24	585	2e-168	magnesium chelatase, ChlI subunit	PORcurated_03992	342	100	343	93.29	594	3e-171	Mg-chelatase subunit ChlI	Lac107_00040440	342	100
	5	1	1	1	1	0	1	0	1	0	1	0	PSPTO_0829	794	865.5	1713	2036	0.00825463	2.25911	1	854	clpB protein	PSPPH_0742	854	100	854	98.48	1695	0	clpB protein	Psyr_0728	853	99.8829	854	98.24	1686	0	AAA ATPase, central region:Clp, N terminal:Clp, N terminal	PORcurated_04519	854	100	854	98.71	1694	0	ATP-dependent chaperone ClpB	Lac107_00056480	854	100
	5	0	1	0	1	0	1	0	1	0	1	0	PSPTO_2208	1235	1273	3116	4193	9.81843e-05	2.91427	1	635	heat shock protein HtpG	PSPPH_1987	635	100	635	97.95	1269	0	heat shock protein 90	Psyr_2017	635	100	637	97.8	1266	0	heat shock protein 90	PORcurated_05257	635	100	635	97.01	1255	0	Molecular chaperone, HSP90 family	Lac107_00041580	635	100
1	4	4	1	1	1	1	1	1	0	0	1	1	PSPTO_1568	14	15	216	365	4.42157e-26	20.0345	1	284	type III effector HopAF1	PSPPH_1443	283	99.6479	284	85.87	509	7e-146	type III effector HopAF1	Psyr_3813	283	99.6479	284	87.28	493	9e-141	type III effector HopAF1	PORcurated_01636	283	99.6479	184	91.26	353	8e-99	hypothetical protein	Lac107_00053090	282	99.2958
1	4	4	0	0	1	1	1	1	1	1	1	1	PSPTO_1372	54	51	749	725	1.393e-24	14.0381	1	486	type III effector HopAA1-1									Psyr_1183	486	100	483	74.13	644	0	type III effector HopAA1	PORcurated_02697	360	74.0741	387	70	417	8e-118	hypothetical protein	Lac107_00016030	486	100
1	4	4	1	1	1	1	1	1	0	0	1	1	PSPTO_1374	4	13	337	616	3.53049e-39	56.0588	1	164	type III chaperone ShcM	PSPPH_1265	164	100	164	85.37	297	3e-82	type III chaperone protein ShcM	Psyr_1185	164	100	164	76.83	270	5e-74	effector locus protein	PORcurated_02698	164	100	166	80.12	278	2e-76	Tir chaperone protein (CesT).	Lac107_00016060	164	100
1	4	4	0	0	1	1	1	1	1	1	1	1	PSPTO_1375	128	159	2234	3272	9.78633e-30	19.1847	1	712	type III effector HopM1									Psyr_1186	707	99.2978	718	64.9	917	0	type III effector HopM1	PORcurated_02699	708	99.4382	745	64.82	941	0	hypothetical protein	Lac107_00016070	712	100
1	4	4	1	1	1	1	1	1	0	0	1	1	PSPTO_3087	85	91	1700	1486	8.13455e-29	18.1023	1	553	type III effector HopAB2	PSPPH_A0127	553	100	539	52.32	462	2e-131	type III effector HopAB1	Psyr_4659	553	100	516	52.24	460	1e-130	type III effector HopAB1	PORcurated_02780	553	100	494	59.36	502	2e-143	AvrPtoB E3 ubiquitin ligase.	Lac107_00039830	553	100
	4	4	0	0	1	1	1	1	1	1	1	1	PSPTO_4718	264	319	1159	1408	2.99569e-09	4.40309	1	487	type III effector HopAA1-2									Psyr_1183	486	99.7947	483	73.05	642	0	type III effector HopAA1	PORcurated_03323	236	48.46	236	100	489	2e-139	hypothetical protein	Lac107_00016030	486	99.7947
1	4	4	1	1	1	1	1	1	1	1	0	0	PSPTO_1373	15	20	1074	1228	7.49295e-46	65.7714	1	424	type III helper protein HrpW1	PSPPH_1264	424	100	398	68.24	545	3e-156	type III helper protein HrpW1	Psyr_1184	424	100	441	69	567	7e-163	type III helper protein HrpW1									Lac107_00016040	424	100
1	3	2	0	0	1	1	0	0	1	1	1	0	PSPTO_4776	95	122	399	391	6.41054e-07	3.64055	1	488	type III effector HopI1																	PORcurated_01229	271	55.5328	272	85.05	355	4e-99	DnaJ-class molecular chaperone with C-terminal Zn finger domain	Lac107_00043500	215	44.0574
	3	2	1	1	1	0	0	0	0	0	1	1	PSPTO_4721	23	74.5	79	163	0.00460297	2.48205	0.996667	130	type III chaperone ShcV	PSPPH_2352	128	98.4615	128	70.31	189	6e-50	type III chaperone protein ShcV									PORcurated_01252	130	100	130	100	264	2e-72	hypothetical protein	Lac107_00056930	129	99.2308
	3	2	1	1	1	0	0	0	0	0	1	1	PSPTO_4720	204	240	719	1815	2.12936e-12	5.70721	1	390	type III effector HopV1	PSPPH_2351	389	99.7436	565	72.59	583	9e-168	type III effector HopV1									PORcurated_01253	390	100	415	99.74	806	0	hypothetical protein	Lac107_00056920	389	99.7436
	3	1	0	0	0	0	1	0	1	0	1	1	PSPTO_4710	58	63	670	470	9.98161e-19	9.42149	1	309	coronamic acid synthetase CmaB									Psyr_2610	306	99.0291	310	56.03	362	2e-101	chlorinating enzyme	PORcurated_01262	309	100	309	100	649	0	chlorinating enzymes
1	3	2	1	0	1	1	0	0	0	0	1	1	PSPTO_0873	88	103	1931	2254	1.03906e-31	21.911	1	366	amidinotransferase family protein	PSPPH_4303	366	100	365	50	375	4e-105	L-arginine:lysine amidinotransferase									PORcurated_01933	366	100	366	88.8	689	0	hypothetical protein	Lac107_00066030	366	100
1	3	3	0	0	1	1	1	1	0	0	1	1	PSPTO_4001	112	95	16281	13586.5	3.25843e-59	144.287	1	164	type III effector protein AvrPto1									Psyr_4919	163	99.3902	163	88.34	307	3e-85	type III effector protein AvrPto1	PORcurated_03205	162	98.7805	160	53.09	167	3e-43	Central core of the bacterial effector protein AvrPto.	Lac107_00053020	162	98.7805
	3	2	0	0	1	0	1	1	0	0	1	1	PSPTO_0901	12	19	62	67	1.18355e-05	4.16129	1	152	type III effector HopAG1									Psyr_0778	148	97.3684	716	75.68	231	2e-62	type III effector HopAG1	PORcurated_04652	150	98.6842	718	58.23	177	2e-46	ADP-ribose pyrophosphatase	Lac107_00043910	148	97.3684
	3	1	1	1	0	0	1	0	1	0	0	0	PSPTO_0851	100	105	198	249	0.0157945	2.18049	0.99	162	hypothetical protein PSPTO_0851	PSPPH_0762	162	100	162	99.38	331	2e-92	hypothetical protein PSPPH_0762	Psyr_0766	159	98.1481	164	80.5	275	2e-75	hypothetical protein Psyr_0766
1	2	2	1	1	0	0	0	0	0	0	1	1	PSPTO_0883	734	822	2790	3079	2.63365e-07	3.77185	1	1957	type III effector HopR1	PSPPH_0171	1957	100	1959	86	3329	0	type III effector HopR1									PORcurated_00599	1957	100	1941	82.43	3143	0	hypothetical protein
1	2	2	0	0	0	0	1	1	0	0	1	1	PSPTO_0588	8	9	379	784	9.39392e-42	68.4118	1	218	type III effector HopH1									Psyr_1889	218	100	218	90.83	410	7e-116	type III effector HopH1	PORcurated_01246	116	53.211	117	82.76	200	9e-53	hypothetical protein
1	2	2	1	1	0	0	0	0	0	0	1	1	PSPTO_4727	37	44	287	418	8.12082e-17	8.7037	1	493	type III effector HopG1	PSPPH_0767	493	100	515	53.82	556	1e-159	type III effector HopG1									PORcurated_01247	493	100	493	99.8	1024	0	hypothetical protein
1	2	2	1	1	0	0	0	0	0	0	1	1	PSPTO_0876	220	292	434	631	0.0270724	2.08008	0.94	705	type III effector HopD1	PSPPH_A0010	705	100	710	94.23	1354	0	type III effector HopD1									PORcurated_01248	705	100	544	94.12	1030	0	hypothetical protein
1	2	2	0	0	1	1	0	0	0	0	1	1	PSPTO_4722	119	182	365	585	1.13985e-05	3.15615	1	468	type III effector HopAO1																	PORcurated_01251	468	100	468	100	972	0	Predicted protein-tyrosine phosphatase	Lac107_00053710	251	53.6325
	2	2	0	0	1	1	0	0	0	0	1	1	PSPTO_0874	62	73	762	813	5.65745e-22	11.6667	1	417	nikkomycin biosynthesis domain-containing protein																	PORcurated_01934	413	99.0408	416	69.25	600	6e-173	hypothetical protein	Lac107_00066040	417	100
	2	2	0	0	1	1	0	0	0	0	1	1	PSPTO_0875	67	72	608	866	1.26779e-20	10.6043	1	414	hypothetical protein PSPTO_0875																	PORcurated_01935	411	99.2754	434	82.97	714	0	hypothetical protein	Lac107_00066050	414	100
	2	2	1	1	0	0	0	0	0	0	1	1	PSPTO_0877	179	213	2062	4107	1.22621e-26	15.7372	1	447	type III effector HopQ1-1	PSPPH_A0012	447	100	447	98.66	908	0	type III effector HopQ1									PORcurated_02946	442	98.8814	441	93.44	848	0	Inosine-uridine nucleoside N-ribohydrolase
1	2	2	1	1	1	1	0	0	0	0	0	0	PSPTO_0834	77	90	1587	1618	1.26796e-29	19.1916	1	319	alcohol dehydrogenase, zinc-containing protein	PSPPH_3759	319	100	340	97.18	636	0	zinc-binding oxidoreductase																	Lac107_00058290	319	100
	2	2	1	1	1	1	0	0	0	0	0	0	PSPTO_0835	27	26	518	573	1.33002e-28	20.5849	1	224	ribD C-terminal domain-containing protein	PSPPH_3758	217	96.875	217	99.08	447	2e-127	riboflavin biosynthesis protein RibD domain-containing protein																	Lac107_00058300	224	100
	2	2	1	1	1	1	0	0	0	0	0	0	PSPTO_0836	24	35	399	583	6.4067e-26	16.6441	1	195	hypothetical protein PSPTO_0836	PSPPH_3757	195	100	195	94.36	388	2e-109	hydrolase, haloacid dehalogenase-like family protein																	Lac107_00058310	195	100
	2	2	1	1	1	1	0	0	0	0	0	0	PSPTO_0837	19	32	453	922.5	4.08682e-33	26.9706	1	200	hypothetical protein PSPTO_0837	PSPPH_3756	145	72.5	152	97.93	298	2e-82	hypothetical protein PSPPH_3756																	Lac107_00058320	200	100
1	1	1	0	0	0	0	0	0	0	0	1	1	PSPTO_0061	25	31	316	448	1.74691e-22	13.6429	1	287	type III effector HopY1																	PORcurated_00597	286	99.6516	287	63.64	347	6e-97	HrpA pilus formation protein.
1	1	1	0	0	0	0	0	0	0	0	1	1	PSPTO_4733	124.5	156	429	854	1.15528e-09	4.57398	1	179	hypothetical protein PSPTO_4733																	PORcurated_01245	84	46.9274	198	100	184	4e-48	hypothetical protein
	1	1	0	0	0	0	0	0	0	0	1	1	PSPTO_4713	81	71	182	217	0.000964072	2.625	1	212	alanyl tRNA synthetase-like protein																	PORcurated_01259	212	100	212	100	437	2e-124	Predicted metal-dependent hydrolases related to alanyl-tRNA synthetase HxxxH domain
	1	1	0	0	0	0	0	0	0	0	1	1	PSPTO_4711	32	30	156	115	1.21069e-07	4.37097	1	140	coronamic acid synthetase CmaC																	PORcurated_01261	140	100	140	100	286	4e-79	hypothetical protein
	1	1	0	0	0	0	0	0	0	0	1	1	PSPTO_4709	162	197	715	695	5.68968e-08	3.92758	1	595	coronamic acid synthetase CmaA																	PORcurated_01263	595	100	595	99.83	1226	0	Non-ribosomal peptide synthetase modules and related proteins
	1	1	0	0	0	0	0	0	0	0	1	1	PSPTO_4708	114	133	619	475	3.0815e-09	4.42915	1	282	coronamic acid synthetase CmaE																	PORcurated_01264	282	100	282	100	587	4e-169	Predicted hydrolases or acyltransferases (alpha/beta hydrolase superfamily)
	1	1	0	0	0	0	0	0	0	0	1	1	PSPTO_4707	32	51	663	551	9.83671e-25	14.6265	1	76	coronamic acid synthetase CmaD																	PORcurated_01265	76	100	76	100	152	6e-39	Phosphopantetheine attachment site.
1	1	1	0	0	0	0	0	0	0	0	1	1	PSPTO_4704	94	94	216	215	0.00787795	2.29255	0.996667	199	DNA-binding response regulator CorR																	PORcurated_01269	199	100	193	99.48	376	7e-106	Response regulator containing a CheY-like receiver domain and an HTH DNA-binding domain
	1	1	0	0	0	0	0	0	0	0	1	1	PSPTO_4703	14	26	44	103	3.77371e-05	3.675	1	83	type III effector HopAQ1																	PORcurated_01270	83	100	83	100	168	1e-43	hypothetical protein
1	1	1	0	0	0	0	0	0	0	0	1	1	PSPTO_1381	34	48	4672	9048	9.31587e-62	167.317	1	113	type III helper protein HrpA1																	PORcurated_02707	113	100	115	70.43	149	8e-38	HrpA pilus formation protein.
	1	1	0	0	0	0	0	0	0	0	1	1	PSPTO_1387	25	32	1291	1442.5	1.84444e-42	47.9561	1	74	type III secretion protein HrpF																	PORcurated_02713	74	100	74	81.08	125	6e-31	HrpF protein.
1	1	1	0	0	0	0	0	0	0	0	1	1	PSPTO_0371	172	160	2954	3083	8.20426e-29	18.1837	1	395	indoleacetate-lysine ligase																	PORcurated_02948	395	100	395	95.44	790	0	Coenzyme F390 synthetase
	1	1	0	0	0	0	0	0	0	0	1	1	PSPTO_4680	90	70	851	707	2.28094e-19	9.7375	1	509	coronafacic acid synthetase, ligase component																	PORcurated_04163	509	100	509	100	1031	0	Acyl-CoA synthetases (AMP-forming)/AMP-acid ligases II
	1	1	0	0	0	0	0	0	0	0	1	1	PSPTO_4681	9	8	100	126	2.64421e-16	13.2941	1	83	coronafacic acid synthetase, acyl carrier protein component																	PORcurated_04164	83	100	83	100	168	7e-44	Acyl carrier protein
	1	1	0	0	0	0	0	0	0	0	1	1	PSPTO_4682	27	23	371	335	6.10343e-23	14.12	1	165	coronafacic acid synthetase, dehydratase component																	PORcurated_04165	165	100	165	100	340	4e-95	3-hydroxymyristoyl/3-hydroxydecanoyl-(acyl carrier protein) dehydratases
	1	1	0	0	0	0	0	0	0	0	1	1	PSPTO_4683	99	81	984	586	4.45043e-18	8.72222	1	381	coronafacic acid beta-ketoacyl synthetase component																	PORcurated_04166	381	100	381	100	751	0	3-oxoacyl-(acyl-carrier-protein) synthase
	1	1	0	0	0	0	0	0	0	0	1	1	PSPTO_4684	31	23	279	164	3.8005e-15	8.2037	1	177	coronafacic acid synthetase component																	PORcurated_04167	177	100	177	99.44	354	2e-99	hypothetical protein
	1	1	0	0	0	0	0	0	0	0	1	1	PSPTO_4685	56	42	277	131	1.01849e-07	4.16327	1	472	coronafacic acid synthetase, ligase component																	PORcurated_04168	472	100	472	99.79	938	0	Acyl-CoA synthetases (AMP-forming)/AMP-acid ligases II
	1	1	0	0	0	0	0	0	0	0	1	1	PSPTO_4686	518	338	1907	1059	1.40524e-06	3.46495	1	2719	coronafacic acid polyketide synthase I																	PORcurated_04170	2387	87.7896	1461	99.72	2784	0	short chain dehydrogenase./Alcohol dehydrogenase GroES-like domain./Acyl transferase domain./Zinc-binding dehydrogenase.
	1	1	0	0	0	0	0	0	0	0	1	1	PSPTO_4688	36	45	109	80	0.0154626	2.33333	0.936667	147	hypothetical protein PSPTO_4688																	PORcurated_04175	147	100	147	100	294	2e-81	hypothetical protein
1	1	1	0	0	0	0	0	0	0	0	1	1	PSPTO_4691	69	90	379	606	2.82829e-13	6.19497	1	632	type III effector HopAD1																	PORcurated_04179	632	100	632	99.68	1302	0	hypothetical protein
	1	0	0	0	0	0	0	0	0	0	1	0	PSPTO_4716	52	69	122	149	0.0189243	2.23967	0.876667	165	hypothetical protein PSPTO_4716																	PORcurated_05615	165	100	165	100	342	1e-95	hypothetical protein
1	1	1	0	0	0	0	0	0	1	1	0	0	PSPTO_0589	56	86	1475	3458	1.04115e-38	34.7394	1	269	type III effector HopC1
	1	1	0	0	1	1	0	0	0	0	0	0	PSPTO_5354	74	90	243	245	8.00326e-05	2.97561	1	380	type III effector HopA1																									Lac107_00016380	377	99.2105
1	1	1	0	0	1	1	0	0	0	0	0	0	PSPTO_0524	71	99	405	526	1.21786e-11	5.47647	1	432	peptidase, M20/M25/M40 family																									Lac107_00025100	431	99.7685
1	1	1	0	0	1	1	0	0	0	0	0	0	PSPTO_4331	46	62	3154	6936.5	2.19259e-53	93.4306	1	211	type III effector HopE1																									Lac107_00029020	211	100
	1	1	0	0	1	1	0	0	0	0	0	0	PSPTO_0838	157	177	837	1101	1.27453e-12	5.8024	1	397	major facilitator family transporter																									Lac107_00058330	397	100
1	1	1	0	0	1	1	0	0	0	0	0	0	PSPTO_0871	209	200	541	598	0.000151224	2.78484	1	394	macrolide efflux protein																									Lac107_00066020	394	100
	0	0	0	0	0	0	0	0	0	0	0	0	PSPTO_0501	24	34	49	100	0.00894086	2.56897	0.953333	264	type III effector HopU1
1	0	0	0	0	0	0	0	0	0	0	0	0	PSPTO_0503	21	59	386	1005	1.94535e-27	17.3875	1	131	type III chaperone protein ShcF
1	0	0	0	0	0	0	0	0	0	0	0	0	PSPTO_1369	31	30	685	1307	1.17217e-36	32.6557	1	159	type III chaperone protein ShcN
	0	0	0	0	0	0	0	0	0	0	0	0	PSPTO_1370	45.5	55.5	542	876	1.54121e-24	14.0396	1	350	type III effector HopN1
	0	0	0	0	0	0	0	0	0	0	0	0	PSPTO_1406	37	46	1004	1144	1.26994e-33	25.8795	1	466	type III effector HopB1
	0	0	0	0	0	0	0	0	0	0	0	0	PSPTO_1408	13	11	427	412	1.6593e-33	34.9583	1	61	hypothetical protein PSPTO_1408
1	0	0	0	0	0	0	0	0	0	0	0	0	PSPTO_1409	97	102	734	833	1.36057e-16	7.87437	1	281	hypothetical protein PSPTO_1409
1	0	0	0	0	0	0	0	0	0	0	0	0	PSPTO_2678	29	27	1527	1462.5	3.87283e-44	53.3839	1	324	type III helper protein HopP1
	0	0	0	0	0	0	0	0	0	0	0	0	PSPTO_3086	42	43	237	200	3.74728e-10	5.14118	1	212	transcriptional regulator
	0	0	0	0	0	0	0	0	0	0	0	0	PSPTO_4332	59	71	395	416	4.6584e-13	6.23846	1	427	hypothetical protein PSPTO_4332
	0	0	0	0	0	0	0	0	0	0	0	0	PSPTO_4588	11	10	131	121	3.51596e-16	12	1	177	type III effector HopS2
1	0	0	0	0	0	0	0	0	0	0	0	0	PSPTO_4589	12	37	211	215	1.35033e-15	8.69388	1	157	type III chaperone ShcS2
	0	0	0	0	0	0	0	0	0	0	0	0	PSPTO_4597	59	63	193	253	1.139e-06	3.65574	1	118	type III effector HopS1
1	0	0	0	0	0	0	0	0	0	0	0	0	PSPTO_4599	3	13	36	62	4.40382e-07	6.125	1	157	type III chaperone ShcS1
	0	0	0	0	0	0	0	0	0	0	0	0	PSPTO_5619	3	7	58	81	1.47043e-13	13.9	1	83	hypothetical protein PSPTO_5619
	0	0	0	0	0	0	0	0	0	0	0	0	PSPTO_5620	1	5	10	22	0.00694748	5.33333	0.92	41	hypothetical protein PSPTO_5620
	0	0	0	0	0	0	0	0	0	0	0	0	PSPTO_5622	54	80	6884	21186	1.97742e-64	209.478	1	82	hypothetical protein PSPTO_5622
			54	43	63	50	50	34	46	30	81	67
[truncated: 13 more columns]
