# Supplementary material for: Variable Suites of Non-effector Genes Are Co-regulated in the Type III Secretion Virulence Regulon across the Pseudomonas syringae Phylogeny
Source: PLoS Pathog. 2014 Jan 2;10(1):e1003807. doi: 10.1371/journal.ppat.1003807 (PMC3879358; doi:10.1371/journal.ppat.1003807)
Supplement: Table S7 — Details on the attribution of the functional classification for each HrpL regulon gene. (XLSX) [file ppat.1003807.s017.xlsx]

## Sheet: Pph1448A
Categories	Locus tag	Query annotation
1	PSPPH_0763	type III helper protein HopAJ1
1	PSPPH_1267	type III chaperone protein AvrF			1	TTSS pilus/Chaperones			29
1	PSPPH_1269	lytic murein transglycosylase			2	Effectors/Putative effector			20
1	PSPPH_1273	type III helper protein HrpZ1			3	Enzymes/secondary metabolite genes			12
1	PSPPH_1274	type III secretion component protein HrpB			4	Transport			0
1	PSPPH_1275	type III secretion component protein HrcJ			5	Signaling			2
1	PSPPH_1276	type III secretion component protein HrpD			6	Hypothetical proteins			5
1	PSPPH_1277	type III secretion component protein HrpE			7	Others			3
1	PSPPH_1279	type III secretion component protein HrpG							71
1	PSPPH_1280	type III outer membrane protein HrcC
1	PSPPH_1282	type III secretion component protein HrcU
1	PSPPH_1283	type III secretion component protein HrcT
1	PSPPH_1284	type III secretion component protein HrcS
1	PSPPH_1285	type III secretion system protein
1	PSPPH_1286	type III secretion component protein HrcQb
1	PSPPH_1287	type III secretion component protein HrcQa
1	PSPPH_1288	type III secretion protein HrpP
1	PSPPH_1289	type III secretion component protein HrpO
1	PSPPH_1290	type III secretion component protein HrcN
1	PSPPH_1291	type III secretion component protein HrpQ
1	PSPPH_1292	type III secretion component protein HrcV
1	PSPPH_1293	type III secretion component protein HrcJ
1	PSPPH_5227	HrpT
1	PSPPH_1264	type III helper protein HrpW1
1	PSPPH_1265	type III chaperone protein ShcM
1	PSPPH_1272	type III helper protein HrpA2
1	PSPPH_1278	type III secretion component protein HrpF
1	PSPPH_2352	type III chaperone protein ShcV
1	PSPPH_3499	type III chaperone protein ShcF
2	PSPPH_1295	type III effector HrpK1
2	PSPPH_4366	type III effector HopI1
2	PSPPH_1443	type III effector HopAF1
2	PSPPH_A0127	type III effector HopAB1
2	PSPPH_1296	type III effector HopX1
2	PSPPH_2351	type III effector HopV1
2	PSPPH_4326	type III effector HopAE1
2	PSPPH_0171	type III effector HopR1
2	PSPPH_0767	type III effector HopG1
2	PSPPH_3028	type III effector AvrB4-1
2	PSPPH_A0010	type III effector HopD1
2	PSPPH_A0012	type III effector HopQ1
2	PSPPH_A0120	type III effector AvrB2
2	PSPPH_A0122	type III effector HopAW1
2	PSPPH_3498	type III effector HopF3
2	PSPPH_5225	type III effector HopAT1
2	PSPPH_A0031	type III effector HopAU1
2	PSPPH_A0056	type III effector HopAV1
2	PSPPH_A0129	virulence surface antigen protein
2	PSPPH_A0133	shikimate kinase
3	PSPPH_1855	thiamine biosynthesis lipoprotein
3	PSPPH_3757	hydrolase, haloacid dehalogenase-like family protein
3	PSPPH_3758	riboflavin biosynthesis protein RibD domain-containing protein
3	PSPPH_3759	zinc-binding oxidoreductase
3	PSPPH_4991	glycosyl hydrolase family protein
3	PSPPH_A0108	adenosylmethionine-8-amino-7-oxononanoate aminotransferase
3	PSPPH_A0109	sulfotransferase, putative
3	PSPPH_A0110	hypothetical protein PSPPH_A0110
3	PSPPH_A0112	phosphoglycerate mutase family protein
3	PSPPH_A0113	syringolide biosynthetic protein AvrD1
3	PSPPH_A0111	hypothetical protein PSPPH_A0111
3	PSPPH_A0106	hypothetical protein PSPPH_A0106
5	PSPPH_1281	type III negative regulator of hrp expression HrpV
5	PSPPH_1906	LuxR family DNA-binding response regulator
6	PSPPH_4359	hypothetical protein PSPPH_4359
6	PSPPH_3756	hypothetical protein PSPPH_3756
6	PSPPH_A0011	hypothetical protein PSPPH_A0011
6	PSPPH_A0055	hypothetical protein PSPPH_A0055
6	PSPPH_0762	hypothetical protein PSPPH_0762
7	PSPPH_0382	ATP-dependent protease peptidase subunit
7	PSPPH_3497	transposase, truncated
7	PSPPH_1297	serine-aspartate repeat-containing protein

## Sheet: Pla 107
Categories	Locus tag	Query annotation
7	Lac107_00000090	CRISPR-associated protein (Cas_Csy3).
7	Lac107_00005750	Tfp pilus assembly protein, pilus retraction ATPase PilT, on the mega plasmid			1	TTSS pilus/Chaperones		29
7	Lac107_00006900	FtsK/SpoIIIE family, on mega plasmid			2	Effectors/Putative effector		18
7	Lac107_00011190	Uncharacterized conserved protein			3	Enzymes/secondary metabolite genes		23
1	Lac107_00015550	Pectate lyase			4	Transport		3
2	Lac107_00016030	hypothetical protein, HopAA			5	Signaling		6
1	Lac107_00016050	hypothetical protein			6	Hypothetical proteins		2
1	Lac107_00016060	Tir chaperone protein (CesT).			7	Others		9
2	Lac107_00016070	hypothetical protein, HopM						90
1	Lac107_00016080	DspF/AvrF protein.
2	Lac107_00016090	Pathogenicity factor.
1	Lac107_00016100	Predicted soluble lytic transglycosylase fused to an ABC-type amino acid-binding protein
1	Lac107_00016130	HrpA pilus formation protein.
1	Lac107_00016140	HrpZ.
1	Lac107_00016150	type III secretion apparatus protein, YscI/HrpB, C-terminal domain
1	Lac107_00016160	type III secretion apparatus lipoprotein, YscJ/HrcJ family
1	Lac107_00016170	hypothetical protein
1	Lac107_00016180	type III secretion apparatus protein, HrpE/YscL family
1	Lac107_00016190	HrpF protein.
1	Lac107_00016200	hypothetical protein
1	Lac107_00016210	type III secretion outer membrane pore, YscC/HrcC family
1	Lac107_00016220	hypothetical protein
5	Lac107_00016230	hypothetical protein
1	Lac107_00016240	type III secretion protein, YscU/HrpY family
1	Lac107_00016250	type III secretion protein SpaR/YscT/HrcT
1	Lac107_00016260	type III secretion protein, HrpO family
1	Lac107_00016270	type III secretion apparatus protein, YscR/HrcR family
1	Lac107_00016280	Flagellar motor switch/type III secretory pathway protein
1	Lac107_00016290	hypothetical protein
1	Lac107_00016300	hypothetical protein
1	Lac107_00016310	Type III secretion protein YscO.
1	Lac107_00016320	ATPase FliI/YscN family
1	Lac107_00016330	type III secretion apparatus protein, YscD/HrpQ family
1	Lac107_00016340	type III secretion protein, HrcV family
1	Lac107_00016350	type III secretion regulator YopN/LcrE/InvE/MxiC
1	Lac107_00016370	hypothetical protein
2	Lac107_00016380	hypothetical protein, HopA
1	Lac107_00016390	Tir chaperone protein (CesT).
6	Lac107_00019220	hypothetical protein
7	Lac107_00019230	Membrane protein TerC, possibly involved in tellurium resistance
4	Lac107_00021260	Sugar phosphate permease
5	Lac107_00025050	AraC-type DNA-binding domain-containing proteins
3	Lac107_00025060	Phosphopantetheinyl transferase
3	Lac107_00025070	non-ribosomal peptide synthetase terminal domain of unknown function
3	Lac107_00025090	N-acetylglutamate synthase and related acetyltransferases
3	Lac107_00025100	Acetylornithine deacetylase/Succinyl-diaminopimelate desuccinylase and related deacylases
2	Lac107_00028620	Protein of unknown function (DUF1826).HopAZ1
2	Lac107_00029020	hypothetical protein HopE1
3	Lac107_00029380	Membrane-associated lipoprotein involved in thiamine biosynthesis
5	Lac107_00039820	Transcriptional regulator
2	Lac107_00039830	AvrPtoB E3 ubiquitin ligase.
3	Lac107_00040990	Thioesterase domains of type I polyketide synthases or non-ribosomal peptide synthetases
2	Lac107_00043500	DnaJ-class molecular chaperone with C-terminal Zn finger domain
2	Lac107_00043950	Salmonella virulence-associated 28kDa protein.
3	Lac107_00048300	Predicted amidohydrolase
2	Lac107_00053020	Central core of the bacterial effector protein AvrPto.
2	Lac107_00053090	hypothetical protein, hopAF1
7	Lac107_00053100	Site-specific recombinases, DNA invertase Pin homologs
7	Lac107_00053540	Site-specific recombinases, DNA invertase Pin homologs
2	Lac107_00053590	hypothetical protein, hopAE
3	Lac107_00053650	Adenosylmethionine-8-amino-7-oxononanoate aminotransferase
3	Lac107_00053660	hypothetical protein
3	Lac107_00053670	Probable taurine catabolism dioxygenase
3	Lac107_00053680	Fructose-2,6-bisphosphatase
3	Lac107_00053690	Pseudomonas avirulence D protein (AvrD).
2	Lac107_00053710	hypothetical protein, hopAO
5	Lac107_00054590	Transcriptional regulators
7	Lac107_00056370	prepilin-type N-terminal cleavage/methylation domain
3	Lac107_00056380	glycine oxidase ThiO
2	Lac107_00057890	YopJ Serine/Threonine acetyltransferase.HopZ2
3	Lac107_00058290	Threonine dehydrogenase and related Zn-dependent dehydrogenases
3	Lac107_00058300	Pyrimidine reductase, riboflavin biosynthesis
3	Lac107_00058310	haloacid dehalogenase superfamily, subfamily IA, variant 3 with third motif having DD or ED/haloacid dehalogenase superfamily, subfamily IA, variant 1 with third motif having Dx(3-4)D or Dx(3-4)E
3	Lac107_00058320	Uncharacterized conserved protein
4	Lac107_00058330	Fucose permease
2	Lac107_00058400	hypothetical protein,HopBD1
2	Lac107_00058410	cysteine protease domain, YopT-type, HopAW1
5	Lac107_00061520	PAS domain S-box
5	Lac107_00061530	Response regulator containing a CheY-like receiver domain and an HTH DNA-binding domain
4	Lac107_00066020	Arabinose efflux permease
3	Lac107_00066030	N-Dimethylarginine dimethylaminohydrolase
3	Lac107_00066040	hypothetical protein
3	Lac107_00066050	hypothetical protein
3	Lac107_00066350	Phosphopantetheine attachment site.
3	Lac107_00066360	Condensation domain.
3	Lac107_00066420	Predicted dinucleotide-binding enzymes
2	Lac107_00066440	cysteine protease domain, YopT-type, avrPphB
2	Lac107_00066600	YopJ Serine/Threonine acetyltransferase. HopZ4, annotated as outer protein J
7	Lac107_00067990	Transposase and inactivated derivatives, IS5 family
6	Lac107_00068010	hypothetical protein

## Sheet: PsyrB728a
Categories	Locus tag	Query annotation
1	Psyr_1187	DspFAvrF
1	Psyr_1189	SLT:MLTD_N			1	TTSS pilus/Chaperones		29
1	Psyr_1193	type III helper protein HrpZ1			2	Effectors/Putative effector		15
1	Psyr_1194	type III secretion protein HrpB			3	Enzymes/secondary metabolite genes		3
1	Psyr_1195	type III secretion protein HrcJ			4	Transport		1
1	Psyr_1196	type III secretion protein HrpD			5	Signaling		0
1	Psyr_1197	type III secretion protein HrpE			6	Hypothetical proteins		1
1	Psyr_1199	type III secretion protein HrpG			7	Others		2
1	Psyr_1200	outer-membrane type III secretion protein HrcC						51
1	Psyr_1201	type III secretion protein HrpT
1	Psyr_1205	type III secretion protein HrcU
1	Psyr_1206	type III secretion protein HrcT
1	Psyr_1207	type III secretion protein HrcS
1	Psyr_1208	type III secretion system protein
1	Psyr_1209	type III secretion protein HrcQb
1	Psyr_1210	type III secretion protein HrcQa
1	Psyr_1211	type III secretion protein HrpP
1	Psyr_1212	type III secretion protein HrpO
1	Psyr_1213	type III secretion cytoplasmic ATPase HrcN
1	Psyr_1214	type III secretion protein HrpQ
1	Psyr_1215	Type III secretion protein HrcV
1	Psyr_1216	type III secretion protein HrpJ
1	Psyr_1218	type III helper protein HrpK1
1	Psyr_3839	type III helper protein HopAK1
1	Psyr_1184	type III helper protein HrpW1
1	Psyr_1185	effector locus protein
1	Psyr_1192	type III helper protein HrpA2
1	Psyr_1198	type III secretion protein HrpF
1	Psyr_1225	hypothetical protein Psyr_1225
2	Psyr_0779	type III effector HopAH1
2	Psyr_1188	type III effector protein AvrE1
2	Psyr_4326	type III effector HopI1
2	Psyr_1183	type III effector HopAA1
2	Psyr_1186	type III effector HopM1
2	Psyr_3813	type III effector HopAF1
2	Psyr_4659	type III effector HopAB1
2	Psyr_4919	type III effector protein AvrPto1
2	Psyr_1220	type III effector HopX1
2	Psyr_4269	type III effector HopAE1
2	Psyr_1889	type III effector HopH1
2	Psyr_1219	type III effector protein AvrB3
2	Psyr_0778	type III effector HopAG1
2	Psyr_1890	type III effector HopAP1
2	Psyr_0738	type III effector protein AvrRpm1
3	Psyr_0678	beta alanine--pyruvate transaminase
3	Psyr_0499	Urea amidolyase-related protein
4	Psyr_0026	Sulfate transporter/antisigma-factor antagonist STAS:sulphate transporter
5	Psyr_1202	negative regulator of hrp expression HrpV
6	Psyr_0027	hypothetical protein Psyr_0027
6	Psyr_0737	putative transmembrane protein
3	Psyr_0679	methylmalonate-semialdehyde dehydrogenase

## Sheet: Pjap
Categories	Locus tag	Query annotation
1	Pjap_00007380	hypothetical protein			1	TTSS pilus/Chaperones		28
1	Pjap_00007230	type III secretion outer membrane pore, YscC/HrcC family			2	Effectors/Putative effector		8
1	Pjap_00010400	Pectate lyase			3	Enzymes/secondary metabolite genes		2
1	Pjap_00007100	Soluble lytic murein transglycosylase and related regulatory proteins (some contain LysM/invasin domains)			4	Transport		0
1	Pjap_00007050	Pectate lyase.			5	Signaling		2
1	Pjap_00007360	type III secretion regulator YopN/LcrE/InvE/MxiC			6	Hypothetical proteins		2
1	Pjap_00007140	HrpZ.			7	Others		4
1	Pjap_00007170	type III secretion apparatus lipoprotein, YscJ/HrcJ family						46
1	Pjap_00007320	Flagellar biosynthesis/type III secretory pathway ATPase
1	Pjap_00007270	Flagellar biosynthesis pathway, component FlhB
1	Pjap_00085340	type III secretion apparatus protein, YscR/HrcR family
1	Pjap_00007280	hypothetical protein
1	Pjap_00049370	type III secretion protein SpaR/YscT/HrcT
1	Pjap_00007190	type III secretion apparatus protein, HrpE/YscL family
1	Pjap_00007350	Type III secretory pathway, component EscV
1	Pjap_00007290	Flagellar hook-length control protein FliK.
1	Pjap_00007180	hypothetical protein
1	Pjap_00007420	Tir chaperone protein (CesT).
1	Pjap_00007330	hypothetical protein
1	Pjap_00007300	hypothetical protein
1	Pjap_00007210	hypothetical protein
1	Pjap_00007080	DspF/AvrF protein.
1	Pjap_00007160	type III secretion apparatus protein, YscI/HrpB, C-terminal domain
1	Pjap_00007130	HrpA pilus formation protein.
1	Pjap_00007200	HrpF protein.
1	Pjap_00076700	type III secretion protein, HrpO family
1	Pjap_00007240	hypothetical protein
1	Pjap_00007060	hypothetical protein
2	Pjap_00007090	Pathogenicity factor.
2	Pjap_00007070	hypothetical protein
2	Pjap_00007040	hypothetical protein
2	Pjap_00007410	YopJ Serine/Threonine acetyltransferase.
2	Pjap_00004010	DnaJ-class molecular chaperone with C-terminal Zn finger domain
2	Pjap_00002060	cysteine protease domain, YopT-type
2	Pjap_00067570	hypothetical protein, hopBC
2	Pjap_00016720	hypothetical protein,HopBA1
3	Pjap_00016460	Zonula occludens toxin
3	Pjap_00043790	Methyltransferase small domain.
5	Pjap_00011530	Transcriptional regulators
5	Pjap_00007250	hypothetical protein
6	Pjap_00007260	hypothetical protein
6	Pjap_00007400	hypothetical protein
7	Pjap_00061570	Membrane protein TerC, possibly involved in tellurium resistance
7	Pjap_00076580	Site-specific recombinase XerD
7	Pjap_00011550	FimV C-terminal domain
7	Pjap_00016390	hypothetical protein, SpoU rRNA Methylase family

## Sheet: Por
Categories	Locus tag	Query annotation
1	PORcurated_02715	type III secretion outer membrane pore, YscC/HrcC family	1	TTSS pilus/Chaperones		29
1	PORcurated_02728	type III secretion protein, HrcV family	2	Effectors/Putative effector		27
1	PORcurated_02731	hypothetical protein	3	Enzymes/secondary metabolite genes		29
1	PORcurated_01616	Pectate lyase	4	Transport		6
1	PORcurated_02704	Soluble lytic murein transglycosylase and related regulatory proteins (some contain LysM/invasin domains)	5	Signaling		8
1	PORcurated_02726	ATPase FliI/YscN family	6	Hypothetical proteins		11
1	PORcurated_02708	HrpZ.	7	Others		4
1	PORcurated_02718	type III secretion protein, YscU/HrpY family				114
1	PORcurated_02729	type III secretion regulator YopN/LcrE/InvE/MxiC
1	PORcurated_02727	type III secretion apparatus protein, YscD/HrpQ family
1	PORcurated_02710	type III secretion apparatus lipoprotein, YscJ/HrcJ family
1	PORcurated_02719	type III secretion protein SpaR/YscT/HrcT
1	PORcurated_04653	Cellulase, HopAH.
1	PORcurated_02723	hypothetical protein
1	PORcurated_02721	type III secretion apparatus protein, YscR/HrcR family
1	PORcurated_02724	hypothetical protein
1	PORcurated_02711	hypothetical protein
1	PORcurated_02698	Tir chaperone protein (CesT).
1	PORcurated_02712	type III secretion apparatus protein, HrpE/YscL family
1	PORcurated_02725	hypothetical protein
1	PORcurated_02714	hypothetical protein
1	PORcurated_02722	Flagellar motor switch/type III secretory pathway protein
1	PORcurated_01252	hypothetical protein
1	PORcurated_02700	DspF/AvrF protein.
1	PORcurated_02709	type III secretion apparatus protein, YscI/HrpB, C-terminal domain
1	PORcurated_00550	hypothetical protein
1	PORcurated_02707	HrpA pilus formation protein.
1	PORcurated_02713	HrpF protein.
1	PORcurated_02716	hypothetical protein
2	PORcurated_00599	hypothetical protein, HopR
2	PORcurated_02703	Pathogenicity factor, avrE
2	PORcurated_02699	hypothetical protein, HopM
2	PORcurated_04652	ADP-ribose pyrophosphatase, HopAG
2	PORcurated_04179	hypothetical protein, HopAD
2	PORcurated_01248	hypothetical protein, HopD
2	PORcurated_02780	AvrPtoB E3 ubiquitin ligase.
2	PORcurated_01247	hypothetical protein, HopG
2	PORcurated_01251	Predicted protein-tyrosine phosphatase, HopAO
2	PORcurated_02946	Inosine-uridine nucleoside N-ribohydrolase, HopQ
2	PORcurated_04640	hypothetical protein, putative effector
2	PORcurated_02784	hypothetical protein, putative type III effector
2	PORcurated_01253	hypothetical protein, HopV
2	PORcurated_02697	hypothetical protein, HopAA
2	PORcurated_05075	hypothetical protein, HopX
2	PORcurated_00042	Avirulence protein, AvrB
2	PORcurated_03207	Avirulence protein, AvrB
2	PORcurated_00597	HrpA pilus formation protein, HopY1
2	PORcurated_04654	Salmonella virulence-associated, HopAI.
2	PORcurated_02951	hypothetical protein, HopH
2	PORcurated_00044	hypothetical protein, PORDRAFT_00070450, HopBF,
2	PORcurated_01636	hypothetical protein, HopAF
2	PORcurated_03205	Central core of the bacterial effector protein AvrPto.
2	PORcurated_00549	hypothetical protein, HopAA
2	PORcurated_01246	hypothetical protein, HopH
2	PORcurated_05573	hypothetical protein, HopD
2	PORcurated_01270	hypothetical protein, HopAQ
3	PORcurated_04170	short chain dehydrogenase./Alcohol dehydrogenase GroES-like domain./Acyl transferase domain./Zinc-binding dehydrogenase.
3	PORcurated_05497	amino acid adenylation domain, non-ribosomal peptide synthetase
3	PORcurated_04172	Polyketide synthase modules and related proteins
3	PORcurated_01263	Non-ribosomal peptide synthetase modules and related proteins
3	PORcurated_04163	Acyl-CoA synthetases (AMP-forming)/AMP-acid ligases II
3	PORcurated_04168	Acyl-CoA synthetases (AMP-forming)/AMP-acid ligases II
3	PORcurated_01935	hypothetical protein
3	PORcurated_04646	Glycine/D-amino acid oxidases (deaminating)
3	PORcurated_01934	hypothetical protein
3	PORcurated_02948	Coenzyme F390 synthetase
3	PORcurated_04166	3-oxoacyl-(acyl-carrier-protein) synthase
3	PORcurated_01933	hypothetical protein
3	PORcurated_00488	Membrane-associated lipoprotein involved in thiamine biosynthesis
3	PORcurated_01262	chlorinating enzymes
3	PORcurated_04645	Acetyltransferases
3	PORcurated_01264	Predicted hydrolases or acyltransferases (alpha/beta hydrolase superfamily)
3	PORcurated_02977	Indole-3-glycerol phosphate synthase
3	PORcurated_01260	Predicted thioesterase involved in non-ribosomal peptide biosynthesis
3	PORcurated_04644	Methyltransferase small domain.
3	PORcurated_00518	hypothetical protein, PORDRAFT_00072700, Acyl-CoA N-acyltransferase
3	PORcurated_01259	Predicted metal-dependent hydrolases related to alanyl-tRNA synthetase HxxxH domain
3	PORcurated_04177	Zn-dependent alcohol dehydrogenases
3	PORcurated_04167	hypothetical protein
3	PORcurated_04165	3-hydroxymyristoyl/3-hydroxydecanoyl-(acyl carrier protein) dehydratases
3	PORcurated_04175	hypothetical protein
3	PORcurated_01261	hypothetical protein
3	PORcurated_01938	Domain of unknown function (DUF3412).
3	PORcurated_04164	Acyl carrier protein
3	PORcurated_01265	Phosphopantetheine attachment site.
4	PORcurated_02949	Na+-driven multidrug efflux pump
4	PORcurated_00382	ABC-type uncharacterized transport system, permease component
4	PORcurated_01683	Predicted symporter
4	PORcurated_00520	Arabinose efflux permease
4	PORcurated_01635	Putative threonine efflux protein
4	PORcurated_01258	Putative threonine efflux protein
5	PORcurated_01268	Signal transduction histidine kinase
5	PORcurated_03665	Transcriptional regulator
5	PORcurated_01937	AraC-type DNA-binding domain-containing proteins
5	PORcurated_02135	Transcriptional regulator
5	PORcurated_01269	Response regulator containing a CheY-like receiver domain and an HTH DNA-binding domain
5	PORcurated_03296	Helix-turn-helix.
5	PORcurated_01702	Transcriptional regulators
5	PORcurated_02717	hypothetical protein
6	PORcurated_01634	hypothetical protein
6	PORcurated_04655	hypothetical protein, homologue of PSPTO_0907
6	PORcurated_01245	hypothetical protein
6	PORcurated_02781	hypothetical protein
6	PORcurated_01255	hypothetical protein
6	PORcurated_04648	hypothetical protein
6	PORcurated_02732	hypothetical protein
6	PORcurated_02950	hypothetical protein
6	PORcurated_05567	hypothetical protein
6	PORcurated_03530	hypothetical protein, PORDRAFT_00042470, fliB family
6	PORcurated_00519	hypothetical protein
7	PORcurated_01703	FimV C-terminal domain
7	PORcurated_00043	Uncharacterized protein conserved in bacteria
7	PORcurated_04371	hypothetical protein, putative secreted
7	PORcurated_00948	Protein of unknown function (DUF3392).

## Sheet: Pto Dc3000
Categories	Locus tag	Query annotation
1	PSPTO_0852	type III helper protein HopAJ1	1	TTSS pilus/Chaperones			32
1	PSPTO_4376	chaperonin, 60 kDa	2	Effectors/Putative effector			29
1	PSPTO_1378	membrane-bound lytic murein transglycosylase D	3	Enzymes/secondary metabolite genes			25
1	PSPTO_1382	type III helper protein HrpZ1	4	Transport			3
1	PSPTO_1383	type III secretion protein HrpB	5	Signaling			5
1	PSPTO_1384	type III secretion protein HrcJ	6	Hypothetical proteins			9
1	PSPTO_1385	type III secretion protein HrpD	7	Others			7
1	PSPTO_1386	type III secretion protein HrpE					110
1	PSPTO_1388	type III secretion protein HrpG
1	PSPTO_1389	outer-membrane type III secretion protein HrcC
1	PSPTO_1390	type III secretion protein HrpT
1	PSPTO_1392	type III secretion protein HrcU
1	PSPTO_1393	type III secretion protein HrcT
1	PSPTO_1394	type III secretion protein HrcS
1	PSPTO_1395	type III secretion protein HrcR
1	PSPTO_1396	type III secretion protein HrcQb
1	PSPTO_1397	type III secretion protein HrcQa
1	PSPTO_1398	type III secretion protein HrpP
1	PSPTO_1399	type III secretion protein HrpO
1	PSPTO_1400	type III secretion cytoplasmic ATPase HrcN
1	PSPTO_1401	type III secretion protein HrpQ
1	PSPTO_1402	type III secretion protein HrcV
1	PSPTO_1403	type III secretion protein HrpJ
1	PSPTO_1405	type III helper protein HrpK1
1	PSPTO_1374	type III chaperone ShcM
1	PSPTO_1373	type III helper protein HrpW1
1	PSPTO_4721	type III chaperone ShcV
1	PSPTO_1381	type III helper protein HrpA1
1	PSPTO_1387	type III secretion protein HrpF
1	PSPTO_0503	type III chaperone protein ShcF
1	PSPTO_1369	type III chaperone protein ShcN
1	PSPTO_4589	type III chaperone ShcS2
2	PSPTO_1377	type III effector protein AvrE1
2	PSPTO_1568	type III effector HopAF1
2	PSPTO_1372	type III effector HopAA1-1
2	PSPTO_1375	type III effector HopM1
2	PSPTO_3087	type III effector HopAB2
2	PSPTO_4718	type III effector HopAA1-2
2	PSPTO_4776	type III effector HopI1
2	PSPTO_4720	type III effector HopV1
2	PSPTO_4001	type III effector protein AvrPto1
2	PSPTO_0901	type III effector HopAG1
2	PSPTO_0883	type III effector HopR1
2	PSPTO_0588	type III effector HopH1
2	PSPTO_4727	type III effector HopG1
2	PSPTO_0876	type III effector HopD1
2	PSPTO_4722	type III effector HopAO1
2	PSPTO_0877	type III effector HopQ1-1
2	PSPTO_0061	type III effector HopY1
2	PSPTO_4703	type III effector HopAQ1
2	PSPTO_4691	type III effector HopAD1
2	PSPTO_0589	type III effector HopC1
2	PSPTO_5354	type III effector HopA1
2	PSPTO_4331	type III effector HopE1
2	PSPTO_0501	type III effector HopU1
2	PSPTO_1370	type III effector HopN1
2	PSPTO_1406	type III effector HopB1
2	PSPTO_2678	type III helper protein HopP1
2	PSPTO_4588	type III effector HopS2
2	PSPTO_4597	type III effector HopS1
2	PSPTO_4599	type III chaperone ShcS1
3	PSPTO_2105	thiamine biosynthesis lipoprotein
3	PSPTO_3148	magnesium chelatase subunit ChII
3	PSPTO_4710	coronamic acid synthetase CmaB
3	PSPTO_0873	amidinotransferase family protein
3	PSPTO_0874	nikkomycin biosynthesis domain-containing protein
3	PSPTO_0875	hypothetical protein PSPTO_0875
3	PSPTO_0834	alcohol dehydrogenase, zinc-containing protein
3	PSPTO_0835	ribD C-terminal domain-containing protein
3	PSPTO_0836	hypothetical protein PSPTO_0836
3	PSPTO_0837	hypothetical protein PSPTO_0837
3	PSPTO_4713	alanyl tRNA synthetase-like protein
3	PSPTO_4711	coronamic acid synthetase CmaC
3	PSPTO_4709	coronamic acid synthetase CmaA
3	PSPTO_4708	coronamic acid synthetase CmaE
3	PSPTO_4707	coronamic acid synthetase CmaD
3	PSPTO_0371	indoleacetate-lysine ligase
3	PSPTO_4680	coronafacic acid synthetase, ligase component
3	PSPTO_4681	coronafacic acid synthetase, acyl carrier protein component
3	PSPTO_4682	coronafacic acid synthetase, dehydratase component
3	PSPTO_4683	coronafacic acid beta-ketoacyl synthetase component
3	PSPTO_4684	coronafacic acid synthetase component
3	PSPTO_4685	coronafacic acid synthetase, ligase component
3	PSPTO_4686	coronafacic acid polyketide synthase I
3	PSPTO_4688	hypothetical protein PSPTO_4688
3	PSPTO_0524	peptidase, M20/M25/M40 family
4	PSPTO_0370	MATE efflux family protein
4	PSPTO_0838	major facilitator family transporter
4	PSPTO_0871	macrolide efflux protein
5	PSPTO_2129	sensory box histidine kinase/response regulator
5	PSPTO_2130	DNA-binding response regulator, LuxR family
5	PSPTO_1391	negative regulator of hrp expression HrpV
5	PSPTO_4704	DNA-binding response regulator CorR
5	PSPTO_3086	transcriptional regulator
6	PSPTO_4733	hypothetical protein PSPTO_4733
6	PSPTO_4716	hypothetical protein PSPTO_4716
6	PSPTO_1408	hypothetical protein PSPTO_1408
6	PSPTO_1409	hypothetical protein PSPTO_1409
6	PSPTO_4332	hypothetical protein PSPTO_4332
6	PSPTO_5619	hypothetical protein PSPTO_5619
6	PSPTO_5620	hypothetical protein PSPTO_5620
6	PSPTO_5622	hypothetical protein PSPTO_5622
7	PSPTO_4723	hypothetical protein PSPTO_4723
7	PSPTO_4505	dnaK protein
7	PSPTO_4210	ATP-dependent protease La
7	PSPTO_1371	effector locus protein
7	PSPTO_2691	membrane protein, TerC family
7	PSPTO_0829	clpB protein
7	PSPTO_2208	heat shock protein HtpG
6	PSPTO_0851	hypothetical protein PSPTO_0851
