# Supplementary material for: Variable Suites of Non-effector Genes Are Co-regulated in the Type III Secretion Virulence Regulon across the Pseudomonas syringae Phylogeny
Source: PLoS Pathog. 2014 Jan 2;10(1):e1003807. doi: 10.1371/journal.ppat.1003807 (PMC3879358; doi:10.1371/journal.ppat.1003807)
Supplement: Table S8 — List of Pseudomonas strains used or analyzed in this study. (XLSX) [file ppat.1003807.s018.xlsx]

## Sheet: Sheet1
Abbreviation	Isolate	Reference
UB246	Pseudomonas sp. UB246	[2]
CC1416	Pseudomonas syringae CC1416	[2]
CC1417	Pseudomonas syringae CC1417	[2]
CC1458	Pseudomonas syringae CC1458	[2]
CC1466	Pseudomonas syringae CC1466	[2]
CC1513	Pseudomonas syringae CC1513	[2]
CC1524	Pseudomonas syringae CC1524	[2]
CC1543	Pseudomonas syringae CC1543	[2]
CC1544	Pseudomonas syringae CC1544	[2]
CC1557	Pseudomonas syringae CC1557	[2]
CC1559	Pseudomonas syringae CC1559	[2]
CC1583	Pseudomonas syringae CC1583	[2]
CC1629	Pseudomonas syringae CC1629	[2]
CC1630	Pseudomonas syringae CC1630	[2]
CC440	Pseudomonas syringae CC440	[2]
CC457	Pseudomonas syringae CC457	[2]
CC94	Pseudomonas syringae CC94	[2]
UB303	Pseudomonas syringae UB303	[2]
USA007	Pseudomonas syringae USA007	[2]
USA011	Pseudomonas syringae USA011	[2]
CC1582	Pseudomonas viridiflava CC1582	[2]
TA043	Pseudomonas viridiflava TA043	[2]
PgyR4	Pseudomonas syringae pv. glycinea R4	[1]
Pph1448A	Pseudomonas syringae pv. phaseolicola 1448A	[6]
Pmo	Pseudomonas syringae pv. mori	[1]
Pae	Pseudomonas syringae pv. aesculi 0893_23	[1]
Pta	Pseudomonas syringae pv. tabaci	[1]
Pla107	Pseudomonas syringae pv. lachrymans 107	[1]
Cit 7	Pseudomonas syringae Cit7	[1]
Pac	Pseudomonas syringae pv. aceris	[1]
PsyB728a	Pseudomonas syringae pv. syringae B728a	[5]
PpiR6	Pseudomonas syringae pv. pisi R6	[1]
Ptt	Pseudomonas syringae pv. aptata	[1]
Pja	Pseudomonas syringae pv. japonica	[1]
Por	Pseudomonas syringae pv. oryzae 1_6	[8]
PmaES4326	Pseudomonas syringae pv. maculicola ES4326	[1]
Pan	Pseudomonas syringae pv. actinidiae	[1]
Pmp	Pseudomonas syringae pv. morsprumorum	[1]
PtoDC3000	Pseudomonas syringae pv. tomato DC3000	[3]
Pla106	Pseudomonas syringae pv. lachrymans 106	[1]
PtoT1	Pseudomonas syringae pv. tomato T1	[10]
Pav631	Pseudomonas syringae pv. avellanae 631	[7]
T3C	Pseudomonas cannabina pv. alisalensis T3C	[9]
Psy642	Pseudomonas syringae pv. syringae 642	[4]
TLP2	Pseudomonas syringae TLP2	JGI taxon ID: 2507262033
1. Baltrus DA, Nishimura MT, Romanchuk A, Chang JH, Mukhtar MS, et al. (2011) Dynamic Evolution of Pathogenicity Revealed by Sequencing and Comparative Genomics of 19 Pseudomonas syringae Isolates. PLoS Pathog 7: e1002132. 2. Baltrus DA, Yourstone S, Lind A, Guilbaud C, Sands DC, et al. (2013) Draft Genomes for a Phylogenetically Diverse Suite of Pseudomonas syringae Isolates From Multiple Source…
